# Supplementary material for: (Z)-3-(4-Chloro­benz­yl)-1,5-benzothia­zepin-4(5H)-one
Source: Acta Crystallogr Sect E Struct Rep Online. 2012 Jun 16;68(Pt 7):o2130. doi: 10.1107/S1600536812026608 (PMC3393941; doi:10.1107/S1600536812026608)
Supplement: Supplementary file 1 [file e-68-o2130-sup1.cif]

##############################################################################
#                                                                            #
# This CIF contains the data in a paper accepted for publication in          #
# Acta Crystallographica Section E. It conforms to the requirements of       #
# Notes for Authors for Acta Crystallographica Section E, and has been       #
# peer reviewed under the auspices of the IUCr Commission on Journals.       #
#                                                                            #
# Full details of the Crystallographic Information File format               #
# are given in the paper "The Crystallographic Information File (CIF):       #
# a New Standard Archive File for Crystallography" by S. R. Hall, F. H.      #
# Allen and I. D. Brown [Acta Cryst. (1991), A47, 655-685].                  #
#                                                                            #
# The current version of the core CIF dictionary is obtainable from          #
# ftp://ftp.iucr.org/pub/cif_core.dic.                                       #
#                                                                            #
# Software is freely available for graphical display of the structure(s)     #
# in this CIF. For information consult the CIF software page                 #
# http://www.iucr.org/resources/cif/software.                                #
#                                                                            #
# This file may be used for bona fide research purposes within the           #
# scientific community so long as proper attribution is given to the journal # 
# article from which it was obtained.                                        #
#                                                                            #
##############################################################################
data_global
_audit_creation_method     SHELXL-97
_journal_date_recd_electronic     2012-06-10
_journal_date_accepted     2012-06-12
_journal_name_full     'Acta Crystallographica, Section E'
_journal_year     2012
_journal_volume     68
_journal_issue      7
_journal_page_first     o2130
_journal_page_last     o2130
_journal_paper_category     QO
_journal_paper_doi     10.1107/S1600536812026608
_journal_coeditor_code     TK5111
_publ_contact_author_name     'S.Murugavel'
_publ_contact_author_address
;
  Department of  Physics
  Thanthai Periyar Government Institute of Technology
  Vellore 632 002
  India
;
_publ_contact_author_email     'smurugavel27@gmail.com'
_publ_contact_author_fax     '0416 091 2266652'
_publ_contact_author_phone     '091 9790084145'
_publ_section_title
;
(<i>Z</i>)-3-(4-Chlorobenzyl)-1,5-benzothiazepin-4(5<i>H</i>)-one
;
loop_
    _publ_author_name
    _publ_author_footnote
    _publ_author_address
    'Lakshmanan, D.' ?
;
Department of Physics
C. Abdul Hakeem College of Engineering & Technology
Melvisharam
Vellore 632 509
India
;
    'Murugavel, S.' ?
;
Department of Physics
Thanthai Periyar Government Institute of Technology
Vellore 632 002
India
;
    'Selvakumar, R.' ?
;
Department of Organic Chemistry
University of Madras
Maraimalai Campus
Chennai 600 025
India
;
    'Bakthadoss, M.'
;
Additional correspondence author, e-mail: bhakthadoss@yahoo.com.
;
;
Department of Organic Chemistry
University of Madras
Maraimalai Campus
Chennai 600 025
India
;
data_I
_chemical_name_systematic
;
(<i>Z</i>)-3-(4-Chlorobenzyl)-1,5-benzothiazepin-4(5<i>H</i>)-one
;
_chemical_name_common     ?
_chemical_formula_moiety     'C16 H12 Cl N O S'
_chemical_formula_sum     'C16 H12 Cl N O S'
_chemical_formula_iupac     'C16 H12 Cl N O S'
_chemical_formula_weight     301.78
_chemical_melting_point     ?
_symmetry_cell_setting     orthorhombic
_symmetry_space_group_name_H-M     'P b c a'
_symmetry_space_group_name_Hall     '-P 2ac 2ab'
loop_
    _symmetry_equiv_pos_as_xyz
    'x, y, z'
    '-x+1/2, -y, z+1/2'
    '-x, y+1/2, -z+1/2'
    'x+1/2, -y+1/2, -z'
    '-x, -y, -z'
    'x-1/2, y, -z-1/2'
    'x, -y-1/2, z-1/2'
    '-x-1/2, y-1/2, z'
_cell_length_a     9.0486(3)
_cell_length_b     9.4105(3)
_cell_length_c     33.4876(10)
_cell_angle_alpha     90.00
_cell_angle_beta     90.00
_cell_angle_gamma     90.00
_cell_volume     2851.53(16)
_cell_formula_units_Z     8
_cell_measurement_reflns_used     3130
_cell_measurement_theta_min     2.4
_cell_measurement_theta_max     27.0
_cell_measurement_temperature     293(2)
_exptl_crystal_description     'block'
_exptl_crystal_colour     'colourless'
_exptl_crystal_size_max     0.23
_exptl_crystal_size_mid     0.21
_exptl_crystal_size_min     0.15
_exptl_crystal_density_diffrn     1.406
_exptl_crystal_density_meas     ?
_exptl_crystal_density_method     'not measured'
_exptl_crystal_F_000     1248
_exptl_absorpt_coefficient_mu     0.408
_exptl_absorpt_correction_type     multi-scan
_exptl_absorpt_process_details     '(SADABS; Sheldrick, 1996)'
_exptl_absorpt_correction_T_min     0.910
_exptl_absorpt_correction_T_max     0.941
_exptl_special_details     ?
_diffrn_ambient_temperature     293(2)
_diffrn_radiation_type     MoK\a
_diffrn_radiation_wavelength     0.71073
_diffrn_radiation_source     'fine-focus sealed tube'
_diffrn_radiation_monochromator     graphite
_diffrn_measurement_device_type     'Bruker APEXII CCD'
_diffrn_measurement_method     '\w scans'
_diffrn_detector_area_resol_mean     10.0
_diffrn_reflns_number     14850
_diffrn_reflns_av_R_equivalents     0.0292
_diffrn_reflns_av_sigmaI/netI     0.0250
_diffrn_reflns_theta_min     2.43
_diffrn_reflns_theta_max     27.04
_diffrn_reflns_theta_full     27.04
_diffrn_measured_fraction_theta_max     0.990
_diffrn_measured_fraction_theta_full     0.990
_diffrn_reflns_limit_h_min     -11
_diffrn_reflns_limit_h_max     11
_diffrn_reflns_limit_k_min     -10
_diffrn_reflns_limit_k_max     11
_diffrn_reflns_limit_l_min     -42
_diffrn_reflns_limit_l_max     29
_diffrn_standards_number     .
_diffrn_standards_interval_count     .
_diffrn_standards_interval_time     .
_diffrn_standards_decay_%     .
_refine_special_details
;
Refinement of <i>F</i>^2^ against ALL reflections. The weighted <i>R</i>-factor
<i>wR</i> and goodness of fit <i>S</i> are based on <i>F</i>^2^, conventional
<i>R</i>-factors <i>R</i> are based on <i>F</i>, with <i>F</i> set to zero for
negative <i>F</i>^2^. The threshold expression of <i>F</i>^2^ >
\s(<i>F</i>^2^) is used only for calculating <i>R</i>-factors(gt) <i>etc</i>.
and is not relevant to the choice of reflections for refinement.
<i>R</i>-factors based on <i>F</i>^2^ are statistically about twice as large
as those based on <i>F</i>, and <i>R</i>- factors based on ALL data will be
even larger.
;
_reflns_number_total     3099
_reflns_number_gt     2382
_reflns_threshold_expression     I>2\s(I)
_refine_ls_structure_factor_coef     Fsqd
_refine_ls_matrix_type     full
_refine_ls_R_factor_all     0.0648
_refine_ls_R_factor_gt     0.0469
_refine_ls_wR_factor_gt     0.1089
_refine_ls_wR_factor_ref     0.1179
_refine_ls_goodness_of_fit_ref     1.030
_refine_ls_restrained_S_all     1.030
_refine_ls_number_reflns     3099
_refine_ls_number_parameters     182
_refine_ls_number_restraints     0
_refine_ls_hydrogen_treatment     constr
_refine_ls_weighting_scheme     calc
_refine_ls_weighting_details
         'calc w=1/[\s^2^(Fo^2^)+(0.0432P)^2^+1.9074P] where P=(Fo^2^+2Fc^2^)/3'
_atom_sites_solution_hydrogens     geom
_atom_sites_solution_primary     direct
_atom_sites_solution_secondary     difmap
_refine_ls_shift/su_max     0.000
_refine_ls_shift/su_mean     0.000
_refine_diff_density_max     0.351
_refine_diff_density_min     -0.454
_refine_ls_extinction_method     'SHELXL97 (Sheldrick, 2008)'
_refine_ls_extinction_coef     0.0057(6)
_refine_ls_extinction_expression
                                  'Fc^*^=kFc[1+0.001xFc^2^\l^3^/sin(2\q)]^-1/4^'
loop_
    _atom_type_symbol
    _atom_type_description
    _atom_type_scat_dispersion_real
    _atom_type_scat_dispersion_imag
    _atom_type_scat_source
    'C' 'C' 0.0033 0.0016
                         'International Tables Vol C Tables 4.2.6.8 and 6.1.1.4'
    'H' 'H' 0.0000 0.0000
                         'International Tables Vol C Tables 4.2.6.8 and 6.1.1.4'
    'N' 'N' 0.0061 0.0033
                         'International Tables Vol C Tables 4.2.6.8 and 6.1.1.4'
    'O' 'O' 0.0106 0.0060
                         'International Tables Vol C Tables 4.2.6.8 and 6.1.1.4'
    'S' 'S' 0.1246 0.1234
                         'International Tables Vol C Tables 4.2.6.8 and 6.1.1.4'
    'Cl' 'Cl' 0.1484 0.1585
                         'International Tables Vol C Tables 4.2.6.8 and 6.1.1.4'
_computing_data_collection     'APEX2 (Bruker, 2004)'
_computing_cell_refinement     'APEX2 and SAINT (Bruker, 2004)'
_computing_data_reduction     'SAINT and XPREP (Bruker, 2004)'
_computing_structure_solution     'SHELXS97 (Sheldrick, 2008)'
_computing_structure_refinement     'SHELXL97 (Sheldrick, 2008)'
_computing_molecular_graphics     'ORTEP-3 (Farrugia, 1997)'
_computing_publication_material
                            'SHELXL97 (Sheldrick, 2008) and PLATON (Spek, 2009)'
loop_
    _atom_site_type_symbol
    _atom_site_label
    _atom_site_fract_x
    _atom_site_fract_y
    _atom_site_fract_z
    _atom_site_U_iso_or_equiv
    _atom_site_adp_type
    _atom_site_calc_flag
    _atom_site_refinement_flags
    _atom_site_occupancy
    _atom_site_symmetry_multiplicity
    _atom_site_disorder_assembly
    _atom_site_disorder_group
    C C1 0.0719(3) 0.1514(2) 0.12513(6) 0.0476(5) Uani d . 1 1 . .
    H H1A 0.0655 0.1466 0.1528 0.057 Uiso calc R 1 1 . .
    C C2 0.0392(2) 0.3707(2) 0.07497(6) 0.0435(5) Uani d . 1 1 . .
    C C3 0.0021(3) 0.5128(3) 0.08041(7) 0.0580(7) Uani d . 1 1 . .
    H H3 0.0457 0.5643 0.1010 0.070 Uiso calc R 1 1 . .
    C C4 -0.0985(3) 0.5777(3) 0.05567(8) 0.0618(7) Uani d . 1 1 . .
    H H4 -0.1210 0.6733 0.0592 0.074 Uiso calc R 1 1 . .
    C C5 -0.1654(3) 0.5023(2) 0.02586(8) 0.0518(6) Uani d . 1 1 . .
    H H5 -0.2335 0.5466 0.0092 0.062 Uiso calc R 1 1 . .
    C C6 -0.1323(2) 0.3610(2) 0.02049(7) 0.0434(5) Uani d . 1 1 . .
    H H6 -0.1789 0.3098 0.0004 0.052 Uiso calc R 1 1 . .
    C C7 -0.0300(2) 0.2947(2) 0.04485(6) 0.0373(4) Uani d . 1 1 . .
    C C8 0.0158(2) 0.0388(2) 0.06027(6) 0.0399(5) Uani d . 1 1 . .
    C C9 0.0015(2) 0.0533(2) 0.10436(6) 0.0416(5) Uani d . 1 1 . .
    C C10 -0.0895(3) -0.0641(3) 0.12279(7) 0.0555(6) Uani d . 1 1 . .
    H H10A -0.1879 -0.0612 0.1114 0.067 Uiso calc R 1 1 . .
    H H10B -0.0457 -0.1547 0.1156 0.067 Uiso calc R 1 1 . .
    C C11 -0.1027(3) -0.0572(2) 0.16758(7) 0.0489(6) Uani d . 1 1 . .
    C C12 -0.0147(3) -0.1404(3) 0.19132(8) 0.0590(6) Uani d . 1 1 . .
    H H12 0.0524 -0.2022 0.1794 0.071 Uiso calc R 1 1 . .
    C C13 -0.0233(3) -0.1346(3) 0.23246(8) 0.0668(7) Uani d . 1 1 . .
    H H13 0.0367 -0.1922 0.2482 0.080 Uiso calc R 1 1 . .
    C C14 -0.1208(3) -0.0436(3) 0.24963(8) 0.0639(7) Uani d . 1 1 . .
    C C15 -0.2101(3) 0.0408(3) 0.22704(9) 0.0733(8) Uani d . 1 1 . .
    H H15 -0.2766 0.1028 0.2391 0.088 Uiso calc R 1 1 . .
    C C16 -0.2004(3) 0.0329(3) 0.18587(8) 0.0664(7) Uani d . 1 1 . .
    H H16 -0.2614 0.0899 0.1703 0.080 Uiso calc R 1 1 . .
    N N1 0.0078(2) 0.15261(18) 0.03612(5) 0.0405(4) Uani d . 1 1 . .
    H H1 0.0290 0.1363 0.0115 0.049 Uiso calc R 1 1 . .
    O O1 0.0322(2) -0.08062(16) 0.04596(4) 0.0551(4) Uani d . 1 1 . .
    S S1 0.17684(7) 0.29044(7) 0.104528(18) 0.0568(2) Uani d . 1 1 . .
    Cl Cl1 -0.13112(12) -0.03656(12) 0.30146(2) 0.1046(4) Uani d . 1 1 . .
loop_
    _atom_site_aniso_label
    _atom_site_aniso_U_11
    _atom_site_aniso_U_22
    _atom_site_aniso_U_33
    _atom_site_aniso_U_12
    _atom_site_aniso_U_13
    _atom_site_aniso_U_23
    C1 0.0518(13) 0.0530(13) 0.0379(11) -0.0069(11) -0.0027(10) 0.0015(10)
    C2 0.0495(13) 0.0381(12) 0.0428(11) -0.0122(10) 0.0066(9) -0.0021(9)
    C3 0.0789(18) 0.0400(13) 0.0552(14) -0.0191(13) 0.0111(13) -0.0109(11)
    C4 0.0796(19) 0.0336(12) 0.0721(17) 0.0004(12) 0.0225(15) -0.0012(12)
    C5 0.0508(14) 0.0379(12) 0.0667(15) 0.0020(11) 0.0135(12) 0.0109(11)
    C6 0.0418(11) 0.0363(12) 0.0522(12) -0.0045(9) 0.0039(10) 0.0036(9)
    C7 0.0389(11) 0.0328(10) 0.0400(10) -0.0049(9) 0.0067(8) -0.0009(8)
    C8 0.0440(12) 0.0361(12) 0.0396(10) 0.0032(9) -0.0035(9) -0.0018(9)
    C9 0.0469(12) 0.0398(12) 0.0380(10) 0.0010(10) -0.0028(9) 0.0018(9)
    C10 0.0696(16) 0.0478(13) 0.0492(13) -0.0110(12) -0.0046(12) 0.0040(11)
    C11 0.0515(14) 0.0455(13) 0.0497(12) -0.0084(11) -0.0005(10) 0.0095(10)
    C12 0.0615(16) 0.0559(15) 0.0595(14) 0.0044(13) -0.0010(12) 0.0090(12)
    C13 0.0687(18) 0.0723(18) 0.0593(15) -0.0046(15) -0.0117(14) 0.0210(14)
    C14 0.0653(17) 0.0791(18) 0.0472(13) -0.0228(15) 0.0080(12) 0.0081(13)
    C15 0.0719(19) 0.078(2) 0.0698(17) 0.0061(16) 0.0219(15) 0.0040(15)
    C16 0.0631(17) 0.0714(18) 0.0645(16) 0.0115(14) 0.0025(13) 0.0179(14)
    N1 0.0527(11) 0.0347(9) 0.0342(8) 0.0024(8) 0.0011(8) -0.0025(7)
    O1 0.0836(12) 0.0365(8) 0.0453(8) 0.0120(8) -0.0058(8) -0.0030(7)
    S1 0.0541(4) 0.0654(4) 0.0509(3) -0.0224(3) -0.0093(3) 0.0030(3)
    Cl1 0.1122(7) 0.1522(9) 0.0494(4) -0.0371(7) 0.0121(4) 0.0051(5)
_geom_special_details
;
All e.s.d.'s (except the e.s.d. in the dihedral angle between two l.s. planes)
are estimated using the full covariance matrix. The cell e.s.d.'s are taken
into account individually in the estimation of e.s.d.'s in distances, angles
and torsion angles; correlations between e.s.d.'s in cell parameters are only
used when they are defined by crystal symmetry. An approximate (isotropic)
treatment of cell e.s.d.'s is used for estimating e.s.d.'s involving l.s.
planes.
;
loop_
    _geom_bond_atom_site_label_1
    _geom_bond_atom_site_label_2
    _geom_bond_site_symmetry_2
    _geom_bond_distance
    _geom_bond_publ_flag
    C1 C9 . 1.320(3) ?
    C1 S1 . 1.758(2) ?
    C1 H1A . 0.9300 ?
    C2 C7 . 1.386(3) ?
    C2 C3 . 1.391(3) ?
    C2 S1 . 1.761(2) ?
    C3 C4 . 1.374(4) ?
    C3 H3 . 0.9300 ?
    C4 C5 . 1.366(4) ?
    C4 H4 . 0.9300 ?
    C5 C6 . 1.374(3) ?
    C5 H5 . 0.9300 ?
    C6 C7 . 1.382(3) ?
    C6 H6 . 0.9300 ?
    C7 N1 . 1.411(3) ?
    C8 O1 . 1.231(2) ?
    C8 N1 . 1.344(3) ?
    C8 C9 . 1.488(3) ?
    C9 C10 . 1.509(3) ?
    C10 C11 . 1.506(3) ?
    C10 H10A . 0.9700 ?
    C10 H10B . 0.9700 ?
    C11 C16 . 1.370(4) ?
    C11 C12 . 1.371(3) ?
    C12 C13 . 1.381(4) ?
    C12 H12 . 0.9300 ?
    C13 C14 . 1.357(4) ?
    C13 H13 . 0.9300 ?
    C14 C15 . 1.363(4) ?
    C14 Cl1 . 1.739(3) ?
    C15 C16 . 1.383(4) ?
    C15 H15 . 0.9300 ?
    C16 H16 . 0.9300 ?
    N1 H1 . 0.8600 ?
loop_
    _geom_angle_atom_site_label_1
    _geom_angle_atom_site_label_2
    _geom_angle_atom_site_label_3
    _geom_angle_site_symmetry_1
    _geom_angle_site_symmetry_3
    _geom_angle
    _geom_angle_publ_flag
    C9 C1 S1 . . 125.10(17) ?
    C9 C1 H1A . . 117.5 ?
    S1 C1 H1A . . 117.5 ?
    C7 C2 C3 . . 118.8(2) ?
    C7 C2 S1 . . 120.49(17) ?
    C3 C2 S1 . . 120.64(18) ?
    C4 C3 C2 . . 120.6(2) ?
    C4 C3 H3 . . 119.7 ?
    C2 C3 H3 . . 119.7 ?
    C5 C4 C3 . . 120.2(2) ?
    C5 C4 H4 . . 119.9 ?
    C3 C4 H4 . . 119.9 ?
    C4 C5 C6 . . 120.1(2) ?
    C4 C5 H5 . . 120.0 ?
    C6 C5 H5 . . 120.0 ?
    C5 C6 C7 . . 120.4(2) ?
    C5 C6 H6 . . 119.8 ?
    C7 C6 H6 . . 119.8 ?
    C6 C7 C2 . . 119.92(19) ?
    C6 C7 N1 . . 117.91(18) ?
    C2 C7 N1 . . 122.02(19) ?
    O1 C8 N1 . . 119.98(18) ?
    O1 C8 C9 . . 118.70(18) ?
    N1 C8 C9 . . 121.31(18) ?
    C1 C9 C8 . . 123.0(2) ?
    C1 C9 C10 . . 124.05(19) ?
    C8 C9 C10 . . 112.71(18) ?
    C11 C10 C9 . . 114.76(19) ?
    C11 C10 H10A . . 108.6 ?
    C9 C10 H10A . . 108.6 ?
    C11 C10 H10B . . 108.6 ?
    C9 C10 H10B . . 108.6 ?
    H10A C10 H10B . . 107.6 ?
    C16 C11 C12 . . 118.0(2) ?
    C16 C11 C10 . . 121.6(2) ?
    C12 C11 C10 . . 120.5(2) ?
    C11 C12 C13 . . 121.5(3) ?
    C11 C12 H12 . . 119.2 ?
    C13 C12 H12 . . 119.2 ?
    C14 C13 C12 . . 119.0(3) ?
    C14 C13 H13 . . 120.5 ?
    C12 C13 H13 . . 120.5 ?
    C13 C14 C15 . . 121.2(3) ?
    C13 C14 Cl1 . . 118.8(2) ?
    C15 C14 Cl1 . . 120.0(2) ?
    C14 C15 C16 . . 118.9(3) ?
    C14 C15 H15 . . 120.5 ?
    C16 C15 H15 . . 120.5 ?
    C11 C16 C15 . . 121.3(3) ?
    C11 C16 H16 . . 119.3 ?
    C15 C16 H16 . . 119.3 ?
    C8 N1 C7 . . 130.05(17) ?
    C8 N1 H1 . . 115.0 ?
    C7 N1 H1 . . 115.0 ?
    C1 S1 C2 . . 99.08(10) ?
loop_
    _geom_torsion_atom_site_label_1
    _geom_torsion_atom_site_label_2
    _geom_torsion_atom_site_label_3
    _geom_torsion_atom_site_label_4
    _geom_torsion_site_symmetry_1
    _geom_torsion_site_symmetry_2
    _geom_torsion_site_symmetry_3
    _geom_torsion_site_symmetry_4
    _geom_torsion
    _geom_torsion_publ_flag
    C7 C2 C3 C4 . . . . -1.7(3) ?
    S1 C2 C3 C4 . . . . 175.82(19) ?
    C2 C3 C4 C5 . . . . 1.3(4) ?
    C3 C4 C5 C6 . . . . 0.0(4) ?
    C4 C5 C6 C7 . . . . -0.7(3) ?
    C5 C6 C7 C2 . . . . 0.2(3) ?
    C5 C6 C7 N1 . . . . -175.39(19) ?
    C3 C2 C7 C6 . . . . 1.0(3) ?
    S1 C2 C7 C6 . . . . -176.59(15) ?
    C3 C2 C7 N1 . . . . 176.41(19) ?
    S1 C2 C7 N1 . . . . -1.2(3) ?
    S1 C1 C9 C8 . . . . 6.9(3) ?
    S1 C1 C9 C10 . . . . -179.25(19) ?
    O1 C8 C9 C1 . . . . 135.4(2) ?
    N1 C8 C9 C1 . . . . -46.0(3) ?
    O1 C8 C9 C10 . . . . -39.0(3) ?
    N1 C8 C9 C10 . . . . 139.5(2) ?
    C1 C9 C10 C11 . . . . 3.5(3) ?
    C8 C9 C10 C11 . . . . 177.9(2) ?
    C9 C10 C11 C16 . . . . 79.7(3) ?
    C9 C10 C11 C12 . . . . -99.3(3) ?
    C16 C11 C12 C13 . . . . 0.1(4) ?
    C10 C11 C12 C13 . . . . 179.1(2) ?
    C11 C12 C13 C14 . . . . -0.4(4) ?
    C12 C13 C14 C15 . . . . 0.4(4) ?
    C12 C13 C14 Cl1 . . . . -179.9(2) ?
    C13 C14 C15 C16 . . . . 0.0(4) ?
    Cl1 C14 C15 C16 . . . . -179.7(2) ?
    C12 C11 C16 C15 . . . . 0.3(4) ?
    C10 C11 C16 C15 . . . . -178.7(2) ?
    C14 C15 C16 C11 . . . . -0.3(4) ?
    O1 C8 N1 C7 . . . . 170.5(2) ?
    C9 C8 N1 C7 . . . . -8.1(3) ?
    C6 C7 N1 C8 . . . . -131.7(2) ?
    C2 C7 N1 C8 . . . . 52.8(3) ?
    C9 C1 S1 C2 . . . . 58.0(2) ?
    C7 C2 S1 C1 . . . . -60.21(19) ?
    C3 C2 S1 C1 . . . . 122.26(19) ?
loop_
    _geom_hbond_atom_site_label_D
    _geom_hbond_atom_site_label_H
    _geom_hbond_atom_site_label_A
    _geom_hbond_site_symmetry_A
    _geom_hbond_distance_DH
    _geom_hbond_distance_HA
    _geom_hbond_distance_DA
    _geom_hbond_angle_DHA
    N1 H1 O1 5 0.86 2.07 2.854(2) 151
_iucr_refine_instructions_details
;
TITL SM25 in Pbca
CELL  0.71073   9.0486   9.4105  33.4876   90.000   90.000   90.000
ZERR     8.00   0.0003   0.0003   0.0010    0.000    0.000    0.000
LATT   1
SYMM  1/2 - X, - Y, 1/2 + Z
SYMM  - X, 1/2 + Y, 1/2 - Z
SYMM  1/2 + X, 1/2 - Y, - Z
SFAC  C    H    N    O    S    CL
UNIT  128  96   8    8    8    8
MERG   2
FMAP   2
PLAN   20
BOND
BOND $H
EQIV $1 -X, -Y, -Z
HTAB N1 O1_$1
ACTA
CONF
L.S.   8
WGHT    0.043200    1.907400
EXTI    0.005658
FVAR       0.43632
MOLE    1
C1    1    0.071895    0.151398    0.125125    11.00000    0.05182    0.05301 =
         0.03795    0.00150   -0.00271   -0.00690
AFIX  43
H1A   2    0.065492    0.146600    0.152810    11.00000   -1.20000
AFIX   0
C2    1    0.039228    0.370682    0.074974    11.00000    0.04948    0.03805 =
         0.04282   -0.00211    0.00658   -0.01225
C3    1    0.002105    0.512802    0.080412    11.00000    0.07890    0.04000 =
         0.05518   -0.01086    0.01110   -0.01908
AFIX  43
H3    2    0.045726    0.564330    0.100971    11.00000   -1.20000
AFIX   0
C4    1   -0.098454    0.577704    0.055671    11.00000    0.07960    0.03358 =
         0.07209   -0.00118    0.02251    0.00044
AFIX  43
H4    2   -0.121041    0.673281    0.059223    11.00000   -1.20000
AFIX   0
C5    1   -0.165389    0.502285    0.025863    11.00000    0.05078    0.03794 =
         0.06666    0.01090    0.01355    0.00200
AFIX  43
H5    2   -0.233457    0.546585    0.009190    11.00000   -1.20000
AFIX   0
C6    1   -0.132257    0.361034    0.020487    11.00000    0.04177    0.03632 =
         0.05222    0.00357    0.00391   -0.00448
AFIX  43
H6    2   -0.178870    0.309816    0.000351    11.00000   -1.20000
AFIX   0
C7    1   -0.030018    0.294680    0.044848    11.00000    0.03892    0.03285 =
         0.04004   -0.00095    0.00669   -0.00485
C8    1    0.015752    0.038820    0.060272    11.00000    0.04404    0.03608 =
         0.03957   -0.00178   -0.00347    0.00322
C9    1    0.001469    0.053267    0.104365    11.00000    0.04694    0.03980 =
         0.03797    0.00184   -0.00275    0.00102
C10   1   -0.089463   -0.064134    0.122792    11.00000    0.06956    0.04780 =
         0.04919    0.00403   -0.00456   -0.01095
AFIX  23
H10A  2   -0.187927   -0.061187    0.111369    11.00000   -1.20000
H10B  2   -0.045726   -0.154666    0.115571    11.00000   -1.20000
AFIX   0
C11   1   -0.102681   -0.057228    0.167581    11.00000    0.05146    0.04546 =
         0.04967    0.00948   -0.00046   -0.00836
C12   1   -0.014675   -0.140388    0.191322    11.00000    0.06153    0.05585 =
         0.05953    0.00895   -0.00097    0.00435
AFIX  43
H12   2    0.052438   -0.202164    0.179446    11.00000   -1.20000
AFIX   0
C13   1   -0.023320   -0.134601    0.232459    11.00000    0.06871    0.07232 =
         0.05931    0.02096   -0.01170   -0.00456
AFIX  43
H13   2    0.036722   -0.192174    0.248152    11.00000   -1.20000
AFIX   0
C14   1   -0.120754   -0.043630    0.249631    11.00000    0.06534    0.07914 =
         0.04715    0.00810    0.00799   -0.02282
C15   1   -0.210138    0.040837    0.227037    11.00000    0.07192    0.07811 =
         0.06975    0.00400    0.02193    0.00614
AFIX  43
H15   2   -0.276597    0.102802    0.239102    11.00000   -1.20000
AFIX   0
C16   1   -0.200382    0.032886    0.185868    11.00000    0.06309    0.07144 =
         0.06455    0.01793    0.00245    0.01147
AFIX  43
H16   2   -0.261415    0.089900    0.170293    11.00000   -1.20000
AFIX   0
N1    3    0.007777    0.152609    0.036118    11.00000    0.05271    0.03467 =
         0.03416   -0.00246    0.00111    0.00244
AFIX  43
H1    2    0.029020    0.136269    0.011511    11.00000   -1.20000
AFIX   0
O1    4    0.032216   -0.080619    0.045960    11.00000    0.08357    0.03651 =
         0.04534   -0.00296   -0.00578    0.01195
S1    5    0.176836    0.290437    0.104528    11.00000    0.05412    0.06538 =
         0.05091    0.00303   -0.00933   -0.02244
CL1   6   -0.131123   -0.036564    0.301461    11.00000    0.11222    0.15222 =
         0.04944    0.00507    0.01209   -0.03708
HKLF    4
REM  SM25 in Pbca
REM R1 =  0.0469 for   2382 Fo > 4sig(Fo)  and  0.0648 for all   3099 data
REM    182 parameters refined using      0 restraints
END
WGHT      0.0422      1.8819
REM Highest difference peak  0.351,  deepest hole -0.454,  1-sigma level  0.041
Q1    1  -0.1912  0.0414  0.2908  11.00000  0.05    0.35
Q2    1  -0.0387  0.1226  0.0084  11.00000  0.05    0.26
Q3    1  -0.1365 -0.1194  0.2882  11.00000  0.05    0.20
Q4    1   0.1259  0.2144  0.1186  11.00000  0.05    0.20
Q5    1  -0.1290 -0.0378  0.3120  11.00000  0.05    0.19
Q6    1   0.1211  0.3167  0.0795  11.00000  0.05    0.18
Q7    1  -0.0852 -0.0618  0.1474  11.00000  0.05    0.17
Q8    1  -0.1370 -0.0411  0.2680  11.00000  0.05    0.16
Q9    1   0.2242  0.2648  0.0814  11.00000  0.05    0.15
Q10   1  -0.0460  0.0063  0.1136  11.00000  0.05    0.15
Q11   1  -0.0042  0.5636  0.0602  11.00000  0.05    0.15
Q12   1   0.2459  0.2349  0.0899  11.00000  0.05    0.14
Q13   1  -0.0103  0.3153  0.0667  11.00000  0.05    0.14
Q14   1  -0.0174  0.0600  0.0824  11.00000  0.05    0.14
Q15   1   0.2937  0.3154  0.1074  11.00000  0.05    0.14
Q16   1  -0.2249  0.1727  0.1695  11.00000  0.05    0.14
Q17   1   0.2632  0.2283  0.1017  11.00000  0.05    0.14
Q18   1  -0.0193 -0.0409  0.3029  11.00000  0.05    0.13
Q19   1  -0.1349 -0.1577  0.1016  11.00000  0.05    0.13
Q20   1  -0.0159  0.2300  0.0433  11.00000  0.05    0.12
;
