# Supplementary material for: (Z)-3-(4-Chloro­benz­yl)-1,5-benzothia­zepin-4(5H)-one
Source: Acta Crystallogr Sect E Struct Rep Online. 2012 Jun 16;68(Pt 7):o2130. doi: 10.1107/S1600536812026608 (PMC3393941; doi:10.1107/S1600536812026608)
Supplement: Supplementary file 2 [file e-68-o2130-Isup2.hkl]

#
# h,k,l, Fc-squared, Fo-squared, sigma(Fo-squared) and status flag
#
data_I
_shelx_title ' SM25 in Pbca'
_shelx_refln_list_code          4
_shelx_F_calc_maximum      262.73
_exptl_crystal_F_000      1248.00
_reflns_d_resolution_high  0.7818
 
loop_
 _symmetry_equiv_pos_as_xyz
 'x, y, z'
 '-x+1/2, -y, z+1/2'
 '-x, y+1/2, -z+1/2'
 'x+1/2, -y+1/2, -z'
 '-x, -y, -z'
 'x-1/2, y, -z-1/2'
 'x, -y-1/2, z-1/2'
 '-x-1/2, y-1/2, z'
 
_cell_length_a     9.0486
_cell_length_b     9.4105
_cell_length_c    33.4876
_cell_angle_alpha  90.000
_cell_angle_beta   90.000
_cell_angle_gamma  90.000
 
_shelx_F_squared_multiplier     1.000
 
loop_
 _refln_index_h
 _refln_index_k
 _refln_index_l
 _refln_F_squared_calc
 _refln_F_squared_meas
 _refln_F_squared_sigma
 _refln_observed_status
   2   0   0    66581.05    62031.84   1249.68 o
   4   0   0      458.65      529.74     21.78 o
   6   0   0     9463.50    10277.70    225.78 o
   8   0   0      196.05      234.25     13.67 o
  10   0   0      257.13      240.06     28.93 o
   2   1   0    22960.19    22037.38    255.16 o
   4   1   0       48.23       51.07      6.53 o
   6   1   0      293.31      251.46     11.20 o
   8   1   0       40.71       39.42      7.42 o
  10   1   0      270.48      293.46     15.47 o
   0   2   0    69025.70    68214.56   1262.66 o
   2   2   0     1301.35     1360.15     17.72 o
   4   2   0      947.89      955.76     18.72 o
   6   2   0      107.79      103.59      7.98 o
   8   2   0     1428.07     1374.02     30.71 o
  10   2   0       94.71       58.81     11.68 o
   2   3   0     6182.03     6100.52     50.40 o
   4   3   0    11255.97    11391.27    120.24 o
   6   3   0     1045.98     1070.33     22.71 o
   8   3   0       44.41       43.72      7.68 o
  10   3   0      286.82      280.81     34.58 o
   0   4   0      239.85      233.54      5.82 o
   2   4   0    13282.98    13666.97    122.59 o
   4   4   0      858.59      911.39     14.33 o
   6   4   0      942.82      879.02     23.31 o
   8   4   0      146.28      166.04     18.67 o
  10   4   0       48.05       44.70     20.91 o
   2   5   0     3297.77     3393.37     32.05 o
   4   5   0      428.93      385.84     12.24 o
   6   5   0     2725.39     2653.04     41.09 o
   8   5   0      208.10      182.02     27.82 o
  10   5   0        5.34       -4.52     14.23 o
   0   6   0      513.63      594.07     12.66 o
   2   6   0       14.22       12.92      3.32 o
   4   6   0       47.20       47.96      6.86 o
   6   6   0      974.73      880.73     25.41 o
   8   6   0       42.67       30.92     11.89 o
  10   6   0      112.79      120.93     27.58 o
   2   7   0      838.23      867.86     18.91 o
   4   7   0       59.16       68.55      9.17 o
   6   7   0      552.02      520.28     33.33 o
   8   7   0      122.74      147.22     17.64 o
   0   8   0      538.96      637.37     24.07 o
   2   8   0       27.43       17.59      5.64 o
   4   8   0      256.87      249.74     14.50 o
   6   8   0       91.10       92.18     14.98 o
   8   8   0        0.76        9.06     11.14 o
   2   9   0       41.53       37.35     10.90 o
   4   9   0      764.20      775.65     30.23 o
   6   9   0      370.59      339.65     23.20 o
   2  10   0      361.79      375.13     30.59 o
   4  10   0       13.03       33.04     15.92 o
   6  10   0      107.76      103.02     16.38 o
   2  11   0        3.91      -13.55     13.55 o
   4  11   0      179.57      226.81     29.68 o
   1   1   1     2082.21     2124.40     25.63 o
   2   1   1    39259.40    38932.98    316.19 o
   3   1   1    17151.60    17130.26    142.23 o
   4   1   1     1088.97     1060.14     13.80 o
   5   1   1      789.43      828.42     12.95 o
   6   1   1      301.46      268.11      8.12 o
   7   1   1       91.76      110.27      6.27 o
   8   1   1       20.42       12.04      5.00 o
   9   1   1      278.72      268.01      9.75 o
  10   1   1       50.20       66.62      7.26 o
  11   1   1       51.91       42.77      7.52 o
   0   2   1    19586.87    19455.06    143.89 o
   1   2   1      438.56      442.00      5.05 o
   2   2   1     5026.38     5184.43     37.39 o
   3   2   1      604.49      558.08      8.57 o
   4   2   1      944.33      957.64     13.27 o
   5   2   1       73.84       41.07      3.69 o
   6   2   1      231.69      243.56      7.80 o
   7   2   1      216.16      254.32      8.44 o
   8   2   1       68.90       86.11      7.77 o
   9   2   1       30.99       33.86      6.60 o
  10   2   1        4.08        2.36      6.83 o
  11   2   1       19.93       11.66      8.67 o
   1   3   1       12.67       15.70      1.17 o
   2   3   1     5800.13     5860.01     36.87 o
   3   3   1     1885.48     1803.90     16.19 o
   4   3   1        0.33       20.12      2.77 o
   5   3   1       17.26       15.96      2.90 o
   6   3   1      488.25      497.28     11.26 o
   7   3   1        1.01       -1.35      3.76 o
   8   3   1      402.00      381.12     13.13 o
   9   3   1       34.54       32.09      6.05 o
  10   3   1       33.62       26.64     15.26 o
  11   3   1        9.87       11.99     12.83 o
   0   4   1      115.37      132.91      3.89 o
   1   4   1       10.47        6.82      1.18 o
   2   4   1      734.38      771.32      7.59 o
   3   4   1      881.30      884.10      9.24 o
   4   4   1     4225.54     4183.88     32.24 o
   5   4   1     1194.46     1169.78     12.19 o
   6   4   1     1829.10     1776.60     22.71 o
   7   4   1       36.56       42.86      5.42 o
   8   4   1      201.74      210.68     10.20 o
   9   4   1      142.75      183.74     15.45 o
  10   4   1        0.17       -6.09     13.13 o
   1   5   1     3709.34     4039.94     23.37 o
   2   5   1     1068.08     1053.43      9.12 o
   3   5   1      327.74      281.99      5.25 o
   4   5   1     2079.53     1991.13     18.17 o
   5   5   1     1504.18     1457.20     16.97 o
   6   5   1        7.29       41.71      4.96 o
   7   5   1      135.56      120.28      7.45 o
   8   5   1       23.09       46.17     10.11 o
   9   5   1      204.20      236.08     24.77 o
  10   5   1       34.70       23.87     12.53 o
   0   6   1      553.43      466.58      7.83 o
   1   6   1     1743.11     1709.01     14.84 o
   2   6   1      557.68      541.99      7.83 o
   3   6   1      117.85      129.83      4.62 o
   4   6   1     3446.71     3389.31     33.28 o
   5   6   1     1148.17     1142.72     18.19 o
   6   6   1       55.83       56.61      6.68 o
   7   6   1       18.36       15.65      8.83 o
   8   6   1       23.47       30.63      8.36 o
   9   6   1       92.07      110.82     14.26 o
  10   6   1        3.57       28.92     17.07 o
   1   7   1       32.34       28.24      3.31 o
   2   7   1      630.85      606.77     11.03 o
   3   7   1       73.44       80.87      5.40 o
   4   7   1      204.15      207.37      9.13 o
   5   7   1      154.01      154.08      8.56 o
   6   7   1       79.32       70.46      8.82 o
   7   7   1       49.40       46.55      8.57 o
   8   7   1      105.37       95.53     11.29 o
   9   7   1        6.59       28.08     12.61 o
   0   8   1      404.26      374.61     17.91 o
   1   8   1      459.15      429.54      9.54 o
   2   8   1       16.55       19.97      4.01 o
   3   8   1      102.42      101.55      6.02 o
   4   8   1      304.77      323.28     11.24 o
   5   8   1       13.01       30.04      7.50 o
   6   8   1       75.25       75.26      9.88 o
   7   8   1       48.15       81.74     10.50 o
   8   8   1      120.22      111.84     12.49 o
   1   9   1     1642.52     1515.41     24.18 o
   2   9   1       30.35       40.14      7.90 o
   3   9   1       48.85       51.87      6.20 o
   4   9   1       27.43       42.55      7.68 o
   5   9   1      543.19      534.80     18.84 o
   6   9   1      118.66      146.38     12.25 o
   7   9   1       39.16       52.62      9.82 o
   1  10   1        8.38        3.83      9.30 o
   2  10   1        0.02       24.22     10.60 o
   3  10   1       66.97       78.78     13.94 o
   4  10   1        0.13       -0.10      9.85 o
   5  10   1        1.09        3.48      6.39 o
   6  10   1       30.72       34.23      8.76 o
   2  11   1       71.79       62.39     13.15 o
   3  11   1       19.45        4.91     23.53 o
   4  11   1        1.35       12.63     16.02 o
   1   0   2     2799.22     2669.80    177.26 o
   2   0   2    20530.44    21008.63    249.06 o
   3   0   2      539.43      508.50     13.43 o
   4   0   2     5400.97     5369.47     85.06 o
   5   0   2      427.74      433.87     25.21 o
   6   0   2     1958.91     1980.39     31.23 o
   7   0   2     2403.11     2294.77     31.60 o
   8   0   2        9.98        6.72      5.54 o
   9   0   2        1.32        3.46      7.56 o
  10   0   2       26.42       19.81      8.22 o
  11   0   2       54.38       39.65     11.58 o
   1   1   2     7938.97     7904.23     48.20 o
   2   1   2     1206.24     1332.16     12.18 o
   3   1   2     3511.90     3463.26     30.42 o
   4   1   2     1001.58     1111.86     13.44 o
   5   1   2     2343.32     2399.86     24.89 o
   6   1   2      129.50      125.45      7.22 o
   7   1   2       12.22       10.89      3.68 o
   8   1   2       53.01       57.92      5.89 o
   9   1   2      323.26      306.16     11.18 o
  10   1   2      145.86      147.68      8.62 o
  11   1   2       43.23       41.76      8.79 o
   0   2   2    10907.44    11030.00     75.80 o
   1   2   2    12623.78    12736.11     72.32 o
   2   2   2     6788.79     6867.60     59.09 o
   3   2   2      595.65      589.40      8.43 o
   4   2   2     3226.27     3127.81     29.52 o
   5   2   2      480.36      515.67      9.98 o
   6   2   2        9.93        8.42      2.93 o
   7   2   2      207.69      219.73      7.91 o
   8   2   2        1.47        2.48      5.04 o
   9   2   2      781.32      780.44     18.78 o
  10   2   2        4.70        3.56      6.85 o
  11   2   2       26.81       30.88      9.71 o
   1   3   2     1825.62     1921.09     12.71 o
   2   3   2     3201.44     3224.64     22.85 o
   3   3   2     1514.82     1581.46     13.29 o
   4   3   2       92.47      122.11      5.50 o
   5   3   2        8.39       -2.20      2.20 o
   6   3   2      575.03      612.60     10.72 o
   7   3   2      200.30      202.63     10.81 o
   8   3   2        2.79        3.32      4.63 o
   9   3   2       95.87       89.61      7.93 o
  10   3   2        0.02        5.88     11.32 o
  11   3   2       66.25       71.89     17.24 o
   0   4   2     1252.94     1339.92     12.02 o
   1   4   2      574.96      564.78      5.14 o
   2   4   2      185.58      154.58      3.16 o
   3   4   2      224.18      192.00      4.42 o
   4   4   2     1232.79     1198.78     11.97 o
   5   4   2      835.21      819.89     10.58 o
   6   4   2      116.89      154.15     12.81 o
   7   4   2       35.79       41.42      5.38 o
   8   4   2       91.90       90.65      8.70 o
   9   4   2       15.58       15.46     10.35 o
  10   4   2       11.06       11.73     11.77 o
   1   5   2      412.39      456.20      4.72 o
   2   5   2      114.49      110.00      2.95 o
   3   5   2      124.57      130.65      3.58 o
   4   5   2      593.38      618.48      9.50 o
   5   5   2     2250.71     2180.98     27.05 o
   6   5   2      286.62      318.31      9.24 o
   7   5   2      144.79      152.33      8.86 o
   8   5   2        0.33        6.36      5.59 o
   9   5   2       41.69       26.54     16.74 o
  10   5   2        0.64        7.71     12.07 o
   0   6   2       18.56       20.81      2.61 o
   1   6   2       93.16       83.99      3.00 o
   2   6   2       22.29       29.37      2.68 o
   3   6   2      776.91      813.35     10.50 o
   4   6   2       63.95       87.67      5.47 o
   5   6   2        2.00        1.25      4.17 o
   6   6   2       49.62       51.71      6.93 o
   7   6   2       93.80       98.30      8.84 o
   8   6   2       13.48       22.53      7.78 o
   9   6   2        1.56       13.03      9.10 o
  10   6   2        0.03        5.03     12.40 o
   1   7   2      538.99      562.08      9.52 o
   2   7   2       63.66       76.71      4.58 o
   3   7   2        0.42        0.17      3.30 o
   4   7   2       46.90       76.81      9.06 o
   5   7   2      146.38      127.23      8.04 o
   6   7   2      226.25      230.72     13.04 o
   7   7   2      114.43       99.91     10.56 o
   8   7   2       10.12       14.77      7.80 o
   9   7   2        7.00       24.92     10.90 o
   0   8   2        8.92       34.16      5.85 o
   1   8   2        0.33        8.03      3.46 o
   2   8   2      204.51      224.82      7.65 o
   3   8   2      158.38      157.84      6.91 o
   4   8   2      254.63      248.11     12.21 o
   5   8   2      249.32      275.97     13.72 o
   6   8   2        1.14       27.63      7.49 o
   7   8   2       72.15       79.09     10.36 o
   8   8   2        3.20       18.25      8.32 o
   1   9   2      198.17      224.30     10.64 o
   2   9   2       74.22       71.38      7.22 o
   3   9   2      102.71      126.44      8.23 o
   4   9   2       67.88       68.75      8.61 o
   5   9   2       61.54       97.91     10.34 o
   6   9   2      391.11      409.07     17.46 o
   7   9   2       89.91       96.45     11.66 o
   1  10   2       94.12      109.96     40.87 o
   2  10   2       10.25       18.39      9.78 o
   3  10   2        2.64        5.76      9.47 o
   4  10   2       11.02       -3.26      9.53 o
   5  10   2      142.07      178.98     13.39 o
   6  10   2        8.07       20.89      7.56 o
   1  11   2       98.11      125.08     22.22 o
   2  11   2        3.05       15.63     10.80 o
   3  11   2       92.19       95.93     15.88 o
   4  11   2        4.69        9.77     12.50 o
   1   1   3     3204.93     3120.81     19.02 o
   2   1   3    19773.64    19728.12    152.96 o
   3   1   3      951.66     1071.48     11.28 o
   4   1   3      117.14       79.23      3.42 o
   5   1   3        0.06       21.47      4.30 o
   6   1   3       14.12       12.05      3.15 o
   7   1   3      463.46      476.90     10.18 o
   8   1   3       19.96       24.36      5.40 o
   9   1   3       15.73       19.72      5.46 o
  10   1   3      206.56      219.78     10.47 o
  11   1   3       10.58       13.30      7.78 o
   0   2   3     1041.82      982.85      8.18 o
   1   2   3     1348.17     1251.96      9.24 o
   2   2   3     8961.02     8857.80     58.89 o
   3   2   3     1945.89     2198.49     18.44 o
   4   2   3      103.74      123.66      5.19 o
   5   2   3     1998.93     2213.28     22.29 o
   6   2   3       53.30       43.24      3.92 o
   7   2   3       20.71       20.60      4.30 o
   8   2   3      692.85      753.66     16.42 o
   9   2   3       75.92      116.26      9.46 o
  10   2   3      147.23      130.92     12.60 o
  11   2   3        1.75       14.75      8.63 o
   1   3   3     2063.39     2197.84     14.33 o
   2   3   3     5839.50     5700.89     39.52 o
   3   3   3      769.64      797.14      8.69 o
   4   3   3     4539.17     4459.27     31.72 o
   5   3   3     1028.43     1041.01     12.46 o
   6   3   3        5.04        8.80      3.45 o
   7   3   3       65.21       83.82      8.83 o
   8   3   3      131.22      139.16      8.21 o
   9   3   3        2.17       -0.37      6.63 o
  10   3   3       59.64       36.93     10.84 o
  11   3   3       94.79      130.33     32.75 o
   0   4   3     6921.25     7065.15     51.33 o
   1   4   3      252.94      329.70      3.88 o
   2   4   3        7.40       32.11      1.92 o
   3   4   3      934.23      968.43     10.74 o
   4   4   3      985.16      914.33     10.30 o
   5   4   3       14.75       33.04      3.25 o
   6   4   3     1254.72     1235.02     15.31 o
   7   4   3       44.26       46.50      5.31 o
   8   4   3       39.90       44.51      7.12 o
   9   4   3        0.76        4.75      7.11 o
  10   4   3        0.98       -4.13     13.79 o
   1   5   3        4.20        8.43      1.74 o
   2   5   3      529.13      475.46      5.80 o
   3   5   3      595.99      587.53      7.47 o
   4   5   3      357.63      376.30      7.68 o
   5   5   3      134.00      170.69      6.12 o
   6   5   3        3.13       11.21      5.00 o
   7   5   3       44.01       36.48      6.14 o
   8   5   3        1.74        4.44      5.34 o
   9   5   3        0.01        6.00      8.50 o
  10   5   3      137.20      115.61     19.21 o
   0   6   3      300.31      281.29      6.60 o
   1   6   3      567.68      537.39      6.70 o
   2   6   3     1475.90     1507.90     14.45 o
   3   6   3       32.38       15.65      2.81 o
   4   6   3        3.62        1.29      3.88 o
   5   6   3       13.82       16.43      4.71 o
   6   6   3       93.95      113.84      7.21 o
   7   6   3      505.89      466.00     16.47 o
   8   6   3      659.02      680.49     21.98 o
   9   6   3        0.12       -2.47      9.40 o
   1   7   3       87.43       85.80      4.19 o
   2   7   3      342.25      325.62      7.63 o
   3   7   3      319.14      297.34      9.57 o
   4   7   3     1405.38     1378.84     22.20 o
   5   7   3       87.97       82.37      7.08 o
   6   7   3        2.61        9.88      6.30 o
   7   7   3        7.65        7.07      7.45 o
   8   7   3        3.15        3.19      7.28 o
   9   7   3       77.14       90.92     14.22 o
   0   8   3     3528.11     3423.13     47.04 o
   1   8   3       15.21       14.38      3.71 o
   2   8   3      724.79      748.13     13.13 o
   3   8   3        3.83        4.93      3.71 o
   4   8   3      435.75      434.92     13.85 o
   5   8   3        8.24       25.34      6.91 o
   6   8   3      826.15      859.05     23.74 o
   7   8   3       30.39       50.33      9.15 o
   8   8   3        2.34       20.42      9.65 o
   1   9   3        2.16       24.45      5.96 o
   2   9   3      187.05      187.01      9.66 o
   3   9   3       71.39       91.08      7.71 o
   4   9   3       13.54       12.83      6.17 o
   5   9   3       51.58       34.68      8.86 o
   6   9   3      116.90      149.85     12.32 o
   7   9   3       54.66       59.96     10.21 o
   1  10   3      168.54      121.63     19.97 o
   2  10   3      145.78      157.52     15.95 o
   3  10   3       52.03       43.63     12.12 o
   4  10   3       13.28       21.02     10.85 o
   5  10   3        0.62        2.91      9.01 o
   6  10   3        6.10       21.35      8.14 o
   1  11   3       49.54       49.01     16.65 o
   2  11   3        1.56       24.23     11.47 o
   3  11   3        6.43       18.23     11.14 o
   4  11   3        3.22        8.08     13.63 o
   0   0   4     1487.50     1287.34     30.52 o
   1   0   4      104.59      119.46      4.64 o
   2   0   4        0.96       -1.95      1.95 o
   3   0   4     3292.74     3172.93     43.34 o
   4   0   4       54.74       61.49      6.27 o
   5   0   4     5155.09     5309.14     72.86 o
   6   0   4       52.97       67.62      6.29 o
   7   0   4     2492.82     2360.26     32.32 o
   8   0   4     1245.12     1190.55     26.87 o
   9   0   4       38.52       60.90     15.01 o
  10   0   4       53.81       58.07     11.19 o
  11   0   4       74.85       30.64     10.37 o
   1   1   4    15814.82    15788.85    153.94 o
   2   1   4    15302.58    15694.92    122.22 o
   3   1   4     2671.46     2779.86     23.66 o
   4   1   4     1066.60      997.84     11.71 o
   5   1   4     3451.13     3505.31     31.50 o
   6   1   4      336.65      338.99      7.86 o
   7   1   4      320.18      298.55      9.01 o
   8   1   4       84.41       75.79      6.78 o
   9   1   4       11.56       14.96      5.12 o
  10   1   4      185.61      232.47     12.41 o
  11   1   4       14.32       21.23      7.23 o
   0   2   4     9072.04     9313.59     81.98 o
   1   2   4     2725.83     2645.53     15.99 o
   2   2   4    14862.71    14802.06     96.40 o
   3   2   4      223.15      182.13      3.98 o
   4   2   4     2500.83     2516.93     23.17 o
   5   2   4     4693.88     4735.77     40.48 o
   6   2   4      611.72      625.86     10.70 o
   7   2   4        9.50       10.59      4.08 o
   8   2   4      630.72      643.52     17.92 o
   9   2   4       33.23       29.63      7.70 o
  10   2   4       27.11       21.02      8.64 o
  11   2   4      102.88       58.33      9.70 o
   1   3   4     2212.12     2194.68     14.43 o
   2   3   4      221.06      179.69      4.17 o
   3   3   4     3752.61     3815.13     28.41 o
   4   3   4     1728.09     1760.09     16.87 o
   5   3   4        0.38        8.90      2.85 o
   6   3   4       34.80       24.00      3.44 o
   7   3   4      161.94      144.93      7.00 o
   8   3   4      146.45      149.72      9.07 o
   9   3   4       52.04       43.27      9.72 o
  10   3   4       16.88       11.25      9.63 o
  11   3   4        0.35       16.39     14.63 o
   0   4   4     1021.38     1135.28     14.62 o
   1   4   4        0.39        8.26      1.31 o
   2   4   4      429.89      488.54      5.65 o
   3   4   4     1105.09     1194.81     12.97 o
   4   4   4      655.32      672.46      8.77 o
   5   4   4      100.59      130.35      4.95 o
   6   4   4      611.15      607.82     10.30 o
   7   4   4      200.26      212.36      8.96 o
   8   4   4       37.32       30.60      6.54 o
   9   4   4      282.83      275.45     13.23 o
  10   4   4       79.33       70.30     39.29 o
   1   5   4     4940.96     5104.49     31.56 o
   2   5   4      132.13      132.11      3.60 o
   3   5   4        6.17       12.76      2.43 o
   4   5   4      132.11      151.49      6.22 o
   5   5   4       21.84        9.12      3.48 o
   6   5   4      756.64      689.39     16.29 o
   7   5   4       62.09       82.54      8.74 o
   8   5   4       15.97       19.45      6.40 o
   9   5   4        0.17       -3.28      7.87 o
  10   5   4        3.59       25.64     13.07 o
   0   6   4      549.14      528.03      9.13 o
   1   6   4      121.55      126.56      4.25 o
   2   6   4       73.37       79.63      3.48 o
   3   6   4        4.18        1.60      2.77 o
   4   6   4        0.62       -3.31      3.31 o
   5   6   4       42.68       42.09      5.34 o
   6   6   4      129.94      110.23      7.09 o
   7   6   4       40.22       69.11      8.13 o
   8   6   4        6.36       22.82      9.17 o
   9   6   4        0.00       -1.38      8.95 o
   1   7   4      138.42      136.95      4.68 o
   2   7   4       50.73       52.15      4.19 o
   3   7   4      581.74      616.62     11.08 o
   4   7   4        0.22       28.60      4.89 o
   5   7   4        1.20        8.45      4.70 o
   6   7   4        6.12       -5.04      5.79 o
   7   7   4       67.45       59.32     10.82 o
   8   7   4        4.02        9.33     12.35 o
   9   7   4        0.44       23.11     12.95 o
   0   8   4      638.11      665.60     16.55 o
   1   8   4       92.43      102.44      5.48 o
   2   8   4        1.64       16.23      4.01 o
   3   8   4       18.66       31.59      4.50 o
   4   8   4      164.02      181.79     10.01 o
   5   8   4      295.50      303.59     14.16 o
   6   8   4      197.45      239.39     14.16 o
   7   8   4        0.03       10.66      6.94 o
   8   8   4       10.38       12.48      8.63 o
   1   9   4      507.26      486.08     14.41 o
   2   9   4       44.32       71.07     10.35 o
   3   9   4      558.88      572.20     15.57 o
   4   9   4       14.63        8.66      6.39 o
   5   9   4        0.00       19.16      6.87 o
   6   9   4       15.17       19.59     11.52 o
   7   9   4       13.87        6.05      7.43 o
   1  10   4       10.70       19.86     12.92 o
   2  10   4       63.48       50.30     11.72 o
   3  10   4       41.87       36.17     11.31 o
   4  10   4        9.00       11.77     11.29 o
   5  10   4       82.22      105.36     12.64 o
   6  10   4       70.48       96.06     11.41 o
   1  11   4       29.92       24.01     14.87 o
   2  11   4        0.08       16.60     14.81 o
   3  11   4        0.05       -0.84     10.38 o
   4  11   4       74.59       88.11     15.69 o
   1   1   5      916.31      840.22      6.21 o
   2   1   5     7057.81     6985.98     46.93 o
   3   1   5     5252.65     5175.28     43.80 o
   4   1   5      525.50      559.42      8.20 o
   5   1   5     3278.79     3279.48     29.82 o
   6   1   5        0.20        4.28      2.84 o
   7   1   5      441.22      458.06     10.70 o
   8   1   5       45.59       43.19      5.81 o
   9   1   5        3.83       11.09      5.02 o
  10   1   5        5.40        9.35      7.64 o
  11   1   5        3.08       11.79      7.15 o
   0   2   5      826.61      980.92      9.24 o
   1   2   5        6.95        6.08      1.20 o
   2   2   5     1731.90     1888.72     13.98 o
   3   2   5        5.84        8.67      1.73 o
   4   2   5      179.81      175.59      6.83 o
   5   2   5      195.14      172.69     10.57 o
   6   2   5        0.01        2.56      3.01 o
   7   2   5      780.15      758.51     13.90 o
   8   2   5       47.34       69.68      6.77 o
   9   2   5      144.26      105.94     10.34 o
  10   2   5      150.10      153.46     24.94 o
  11   2   5        1.40       -4.08     13.05 o
   1   3   5     8462.42     8362.80     45.56 o
   2   3   5      213.91      243.96      4.05 o
   3   3   5      594.60      477.71      7.88 o
   4   3   5      388.22      442.86      7.14 o
   5   3   5     1139.28     1071.65     12.72 o
   6   3   5       89.83       73.42      4.41 o
   7   3   5     1123.50     1080.56     17.06 o
   8   3   5       13.82       16.16      6.11 o
   9   3   5      150.15      148.18     13.55 o
  10   3   5       49.14       36.74     11.10 o
  11   3   5       69.58       35.94     15.77 o
   0   4   5     1916.69     2059.46     20.37 o
   1   4   5    12548.43    12493.50     72.36 o
   2   4   5      151.59      198.06      4.51 o
   3   4   5       72.32      108.17      3.77 o
   4   4   5      165.17      170.37      4.46 o
   5   4   5      941.65      912.27     11.80 o
   6   4   5      408.07      400.62      8.35 o
   7   4   5      558.80      558.68     13.23 o
   8   4   5        0.85        1.73      6.89 o
   9   4   5        0.14        3.24      5.92 o
  10   4   5       11.90       16.98     12.45 o
   1   5   5       62.05       52.47      2.29 o
   2   5   5        1.27       -1.57      1.57 o
   3   5   5      927.15      951.53     11.50 o
   4   5   5      156.31      150.69      5.23 o
   5   5   5      366.18      343.11      9.07 o
   6   5   5      148.83      149.79      8.87 o
   7   5   5        9.20       12.58      5.72 o
   8   5   5      211.06      191.60     10.98 o
   9   5   5       22.90       32.14     10.21 o
  10   5   5        3.27       -2.21     12.11 o
   0   6   5     1364.75     1374.59     17.79 o
   1   6   5        6.84        9.87      1.82 o
   2   6   5       28.62       25.96      2.82 o
   3   6   5      368.78      412.64      8.17 o
   4   6   5       49.67       53.53      5.03 o
   5   6   5      230.05      227.34      9.18 o
   6   6   5        2.54        3.00      4.30 o
   7   6   5      180.03      232.96     10.70 o
   8   6   5        0.00       -7.19      7.19 o
   9   6   5      194.72      215.66     28.95 o
   1   7   5      123.41      130.81      4.62 o
   2   7   5      633.35      612.95      9.90 o
   3   7   5     4614.11     4460.95     38.99 o
   4   7   5     1224.77     1206.22     18.81 o
   5   7   5        6.03       -2.45      3.95 o
   6   7   5      268.45      224.73     13.01 o
   7   7   5       31.61       17.68      8.54 o
   8   7   5        4.60       14.97      8.53 o
   9   7   5      221.52      263.81     19.57 o
   0   8   5      335.92      353.32     14.77 o
   1   8   5      794.93      764.24     12.73 o
   2   8   5      770.12      715.79     12.77 o
   3   8   5       95.12       78.13      5.65 o
   4   8   5     1033.34      939.63     20.41 o
   5   8   5       93.11      113.29     10.09 o
   6   8   5      298.27      313.51     15.07 o
   7   8   5      110.38      109.76     11.55 o
   8   8   5       83.84      104.45     14.07 o
   1   9   5      262.24      273.00     14.37 o
   2   9   5        7.42       10.74      5.61 o
   3   9   5       21.99       14.25      7.24 o
   4   9   5      157.04      133.16     10.32 o
   5   9   5      120.70      114.15     10.63 o
   6   9   5        0.00       11.71      8.06 o
   7   9   5        0.32       10.21      8.55 o
   0  10   5       38.82       29.36     13.61 o
   1  10   5       42.50       45.07     15.65 o
   2  10   5        0.77       -8.93      8.93 o
   3  10   5        9.80        0.72      9.25 o
   4  10   5      112.67      131.83     13.27 o
   5  10   5       10.17        1.47      7.85 o
   6  10   5       34.90       58.37      9.64 o
   1  11   5        2.44       -3.31     11.61 o
   2  11   5       17.42       39.45     15.81 o
   3  11   5       22.94       28.51     13.05 o
   4  11   5        4.55        1.74     10.54 o
   0   0   6    19320.65    20838.89    440.23 o
   1   0   6    10834.41    10861.86    102.46 o
   2   0   6     8077.43     8194.22    124.74 o
   3   0   6     3044.59     2814.30     39.11 o
   4   0   6     5299.44     5449.89     72.19 o
   5   0   6      164.06      156.60      8.56 o
   6   0   6     1643.30     1616.78     26.35 o
   7   0   6     1018.67      927.64     20.37 o
   8   0   6      126.12      138.58      9.83 o
   9   0   6      173.51      207.21     12.13 o
  10   0   6       14.75        6.53     10.64 o
  11   0   6       14.79       16.61     11.12 o
   1   1   6      169.25      221.30      2.97 o
   2   1   6     6350.53     6529.11     41.97 o
   3   1   6     1346.51     1272.22     13.86 o
   4   1   6     1386.76     1278.95     13.85 o
   5   1   6      310.29      304.87     14.50 o
   6   1   6      191.23      206.79      6.37 o
   7   1   6      101.49      126.37      6.59 o
   8   1   6      192.24      203.04      9.13 o
   9   1   6      257.75      239.64     10.77 o
  10   1   6       35.62       30.44      7.33 o
  11   1   6       96.67      103.49     10.89 o
   0   2   6      279.51      278.86      4.13 o
   1   2   6     4978.64     4995.51     29.53 o
   2   2   6    11405.95    11469.55     68.86 o
   3   2   6     5625.97     5724.37     42.15 o
   4   2   6     2943.51     2959.13     26.52 o
   5   2   6      180.72      136.06      4.91 o
   6   2   6       25.79       15.89      3.67 o
   7   2   6      424.28      438.95     10.72 o
   8   2   6      695.51      684.16     15.54 o
   9   2   6       56.65       54.17      8.61 o
  10   2   6        4.23        3.86      7.96 o
  11   2   6        6.90        2.89      8.02 o
   1   3   6       26.27       45.72      2.31 o
   2   3   6      282.33      279.75      3.94 o
   3   3   6    10729.77    11060.19     74.23 o
   4   3   6     1169.97     1258.64     13.27 o
   5   3   6        5.41       18.72      2.75 o
   6   3   6        3.34        0.93      2.51 o
   7   3   6       16.54       17.21      3.90 o
   8   3   6       54.47       61.86     10.46 o
   9   3   6       11.33       22.79      8.55 o
  10   3   6      115.61      119.57     13.72 o
  11   3   6       14.18       25.63     14.62 o
   0   4   6      566.97      595.60      9.41 o
   1   4   6       86.42       92.96      2.63 o
   2   4   6       30.82       28.85      2.32 o
   3   4   6     1461.73     1468.92     13.98 o
   4   4   6      141.23      160.87      4.54 o
   5   4   6       65.03       53.76      3.59 o
   6   4   6      306.31      338.04      7.79 o
   7   4   6      545.76      607.67     19.10 o
   8   4   6       48.32       51.28      7.83 o
   9   4   6       65.31       63.55      9.19 o
  10   4   6       68.65       53.90     10.31 o
   1   5   6      141.78      119.00      3.07 o
   2   5   6      196.85      235.38      5.26 o
   3   5   6      413.55      422.98      7.10 o
   4   5   6      194.54      198.33      6.08 o
   5   5   6      368.03      404.10      9.62 o
   6   5   6      167.39      172.75      7.92 o
   7   5   6       72.21       82.78      9.89 o
   8   5   6        1.70        1.96      5.73 o
   9   5   6        0.07        0.13      8.20 o
  10   5   6        8.01        4.77     11.96 o
   0   6   6      363.64      371.09      8.26 o
   1   6   6      228.91      234.60      4.63 o
   2   6   6      101.42      113.24      4.47 o
   3   6   6      558.37      532.25      9.29 o
   4   6   6        2.15        3.47      3.62 o
   5   6   6       64.79       62.09      6.02 o
   6   6   6       14.89       15.17      4.98 o
   7   6   6       27.52       30.15      6.35 o
   8   6   6        6.85        3.92      8.74 o
   9   6   6       15.68       26.26     10.17 o
   1   7   6      541.37      516.15      8.22 o
   2   7   6        0.00       10.72      3.09 o
   3   7   6       24.17       55.05      4.95 o
   4   7   6       39.17       35.01      4.82 o
   5   7   6       89.67       58.56      6.62 o
   6   7   6        5.28       16.80      6.62 o
   7   7   6        4.21       -2.20      6.48 o
   8   7   6       31.09       28.08      9.86 o
   9   7   6       69.33       89.68     15.09 o
   0   8   6      110.77      118.44     11.70 o
   1   8   6       15.44        8.75      3.30 o
   2   8   6      110.12      101.42      5.88 o
   3   8   6       81.53       82.41      6.42 o
   4   8   6      103.77      121.91      7.80 o
   5   8   6       16.80       16.99      6.69 o
   6   8   6      122.96      131.08     11.36 o
   7   8   6       20.93       27.72      9.56 o
   8   8   6        2.20       11.03      9.07 o
   1   9   6      273.36      311.16     15.02 o
   2   9   6        0.76        2.80      5.19 o
   3   9   6      133.56      125.53      8.57 o
   4   9   6       89.73      114.17      8.72 o
   5   9   6       30.18       32.32      7.93 o
   6   9   6       24.82       23.32      8.24 o
   7   9   6       86.81      126.03     18.29 o
   0  10   6       79.22       65.19     16.23 o
   1  10   6       63.73       59.05     16.07 o
   2  10   6        0.60       -5.07      8.55 o
   3  10   6       13.66       17.37      9.90 o
   4  10   6       36.99       42.00      9.68 o
   5  10   6       17.35       27.30      9.06 o
   6  10   6       10.58       37.08      9.82 o
   1  11   6       40.67       35.04     16.07 o
   2  11   6       38.32       46.91     17.75 o
   3  11   6      105.10      113.19     16.51 o
   4  11   6        8.44        1.35     10.35 o
   1   1   7     5667.84     5878.02     41.57 o
   2   1   7     3373.88     3563.57     27.96 o
   3   1   7      767.71      754.84      9.43 o
   4   1   7      180.61      171.59      5.11 o
   5   1   7     3823.56     3921.31     34.41 o
   6   1   7      397.17      341.40      7.89 o
   7   1   7        2.49       -1.16      3.93 o
   8   1   7      474.59      420.23     13.91 o
   9   1   7        3.03       13.70      4.88 o
  10   1   7        3.16       -1.05      6.64 o
  11   1   7        0.03       13.49      8.08 o
   0   2   7       27.36       67.01      3.90 o
   1   2   7     9613.78     9290.87     58.25 o
   2   2   7     2129.40     2141.68     15.50 o
   3   2   7     5204.93     5371.98     39.83 o
   4   2   7        5.88       10.74      2.26 o
   5   2   7        0.20       -2.36      2.36 o
   6   2   7      344.02      317.03      8.75 o
   7   2   7       71.33      113.02      6.89 o
   8   2   7      145.60      146.88      9.25 o
   9   2   7       22.54        8.56      6.57 o
  10   2   7        1.40       -2.55      6.81 o
  11   2   7        1.52       -4.55      7.72 o
   1   3   7      168.78      180.37      3.16 o
   2   3   7     3424.25     3263.08     22.04 o
   3   3   7      261.57      302.30      7.94 o
   4   3   7      887.09      833.15     10.13 o
   5   3   7      280.17      308.40      6.48 o
   6   3   7        3.05        2.46      2.47 o
   7   3   7      602.99      576.45     12.20 o
   8   3   7      236.89      233.68     10.59 o
   9   3   7       88.63       74.55      9.47 o
  10   3   7        2.05       -2.68      8.56 o
  11   3   7        0.55       11.07     10.85 o
   0   4   7     5130.54     5321.96     44.95 o
   1   4   7     1651.08     1626.52     12.11 o
   2   4   7       26.18       36.50      2.41 o
   3   4   7      921.48     1055.36     11.18 o
   4   4   7       54.21       58.22      3.11 o
   5   4   7        0.57       -1.76      2.26 o
   6   4   7     1588.78     1570.33     18.78 o
   7   4   7      108.08      133.67      7.84 o
   8   4   7        6.31       -1.65      5.59 o
   9   4   7        0.08        9.46      6.56 o
  10   4   7       11.14        1.59      8.32 o
   1   5   7      152.91      204.07      4.33 o
   2   5   7      651.69      665.07      8.90 o
   3   5   7      100.60      115.59      3.99 o
   4   5   7     1581.11     1445.53     18.46 o
   5   5   7      213.56      206.64      7.24 o
   6   5   7       95.12      112.90      7.13 o
   7   5   7      142.59      133.24      8.97 o
   8   5   7      289.06      301.67     14.59 o
   9   5   7        0.01       -9.61      9.61 o
  10   5   7       96.03       94.66     14.22 o
   0   6   7      425.67      320.23      7.72 o
   1   6   7      466.75      471.91      6.63 o
   2   6   7     2679.17     2778.59     24.23 o
   3   6   7       22.80       11.03      2.86 o
   4   6   7      854.03      803.02     12.99 o
   5   6   7      182.56      169.30      8.19 o
   6   6   7      176.82      185.04      9.08 o
   7   6   7       69.22       82.26      8.15 o
   8   6   7      255.19      271.31     32.45 o
   9   6   7       70.25       68.46     12.92 o
   1   7   7       21.24       24.21      3.02 o
   2   7   7      643.78      618.33      9.98 o
   3   7   7      344.55      362.14      9.72 o
   4   7   7       11.10        9.70      4.30 o
   5   7   7      111.02      114.90      7.41 o
   6   7   7      457.93      433.49     16.52 o
   7   7   7        8.49        0.18      8.02 o
   8   7   7        9.27        7.40     11.47 o
   9   7   7       22.28       35.10     14.33 o
   0   8   7       86.03       97.21      9.05 o
   1   8   7       71.41       61.74      5.21 o
   2   8   7      693.04      651.27     12.29 o
   3   8   7        6.37        6.19      4.02 o
   4   8   7      498.24      515.54     14.66 o
   5   8   7       11.47        9.41     12.46 o
   6   8   7        0.54       -1.78      6.46 o
   7   8   7        9.88        5.08      8.60 o
   8   8   7       94.45       77.23     14.67 o
   1   9   7       16.33       25.48      7.32 o
   2   9   7      184.52      187.33     10.68 o
   3   9   7      138.30      122.01      9.74 o
   4   9   7      171.50      193.39     14.73 o
   5   9   7      256.23      245.63     13.85 o
   6   9   7       56.15       58.03     11.30 o
   7   9   7       18.53       40.00     10.05 o
   0  10   7       58.16       34.99     13.92 o
   1  10   7        0.94       -1.05     11.40 o
   2  10   7       10.87       19.86     13.45 o
   3  10   7       40.62       36.48     11.53 o
   4  10   7       68.66       78.60     11.42 o
   5  10   7        7.18       20.50      8.82 o
   6  10   7       20.50       30.03     10.35 o
   1  11   7       12.96       16.97     12.97 o
   2  11   7        6.55       21.96     15.39 o
   3  11   7        9.66        8.59     10.52 o
   4  11   7       13.41       17.66     11.61 o
   0   0   8    11073.91    11476.02    234.93 o
   1   0   8    25024.90    25428.31    538.50 o
   2   0   8    12989.61    13332.75    138.35 o
   3   0   8     2138.44     2285.84     58.43 o
   4   0   8     2104.68     2358.50     35.71 o
   5   0   8     6268.03     6244.34     72.05 o
   6   0   8      169.76      191.46      7.84 o
   7   0   8      204.66      214.54     10.25 o
   8   0   8      679.71      687.82     18.78 o
   9   0   8        4.32       -0.43      6.97 o
  10   0   8       20.48       17.93     11.30 o
  11   0   8        8.40        7.88     10.61 o
   1   1   8      117.66      112.95      4.72 o
   2   1   8      711.55      672.69      6.93 o
   3   1   8     8835.74     8547.55     64.71 o
   4   1   8      119.78      141.03      4.71 o
   5   1   8      118.43       97.80      5.64 o
   6   1   8      506.44      476.95     14.19 o
   7   1   8      205.86      220.74      8.72 o
   8   1   8       27.98       32.19      5.45 o
   9   1   8      222.52      220.04      9.59 o
  10   1   8      133.13      138.88     14.50 o
  11   1   8       81.73       96.15     11.83 o
   0   2   8    17271.09    16989.68    198.08 o
   1   2   8      298.75      302.65      4.00 o
   2   2   8       31.69       30.84      1.51 o
   3   2   8     1481.77     1632.75     13.80 o
   4   2   8      380.98      337.22      5.75 o
   5   2   8      228.72      265.18      6.77 o
   6   2   8      530.69      529.41     10.61 o
   7   2   8      895.61      866.04     16.37 o
   8   2   8       14.29        9.33      5.38 o
   9   2   8       64.42       65.73      9.60 o
  10   2   8        6.88        3.29      6.78 o
  11   2   8        4.19       -0.89     12.22 o
   1   3   8     2148.70     2383.43     15.94 o
   2   3   8     1668.26     1672.51     12.77 o
   3   3   8     1557.87     1747.88     14.86 o
   4   3   8      110.87       83.28      3.43 o
   5   3   8      501.16      487.44      8.01 o
   6   3   8       20.60       17.99      3.03 o
   7   3   8        2.57       12.98      4.29 o
   8   3   8      100.42      123.12      9.39 o
   9   3   8      133.32      137.43     13.25 o
  10   3   8       11.15       21.17      9.33 o
   0   4   8      317.81      335.46      6.65 o
   1   4   8     1557.43     1569.15     12.11 o
   2   4   8       17.80       25.19      1.91 o
   3   4   8        0.32        4.90      1.72 o
   4   4   8      167.51      147.31      6.52 o
   5   4   8       55.60       65.93      4.36 o
   6   4   8       39.82       55.07      4.36 o
   7   4   8      709.07      692.87     16.73 o
   8   4   8       54.11       54.60      9.51 o
   9   4   8       14.21        0.36      9.27 o
  10   4   8        2.22        4.45      9.06 o
   1   5   8     6059.97     6635.69     41.22 o
   2   5   8       15.03       16.87      2.39 o
   3   5   8       26.07       21.71      2.79 o
   4   5   8      216.48      232.76      7.00 o
   5   5   8      337.50      317.59      8.47 o
   6   5   8      136.91      142.40      7.76 o
   7   5   8      105.99      111.73      9.63 o
   8   5   8        8.21       18.96      6.74 o
   9   5   8      182.22      164.39     15.35 o
  10   5   8        1.55        6.05      9.59 o
   0   6   8       64.35       61.24      5.38 o
   1   6   8      120.66      104.67      3.51 o
   2   6   8       26.38       49.40      3.73 o
   3   6   8       37.09       33.16      3.48 o
   4   6   8      291.90      280.09      7.85 o
   5   6   8      120.76      136.27      7.59 o
   6   6   8       93.17       60.75      6.96 o
   7   6   8       78.87       99.13      9.55 o
   8   6   8        3.62       15.03      8.35 o
   9   6   8       53.11       42.57     11.73 o
   1   7   8        0.17        2.51      2.58 o
   2   7   8       18.36       10.34      3.30 o
   3   7   8      620.72      593.49     11.32 o
   4   7   8        6.53       13.06      4.29 o
   5   7   8       53.64       63.02      6.47 o
   6   7   8        1.61       11.22      7.15 o
   7   7   8       34.93       33.27     13.91 o
   8   7   8        0.13       -1.75      8.56 o
   9   7   8        2.64        5.19      9.61 o
   0   8   8        6.73       -4.79      4.79 o
   1   8   8        5.79        4.57      3.34 o
   2   8   8        1.76        4.35      3.41 o
   3   8   8       22.68       25.22      4.69 o
   4   8   8       40.57       50.37      6.65 o
   5   8   8        7.58        6.24      6.24 o
   6   8   8       59.19       56.08      9.12 o
   7   8   8       10.72        9.72      9.25 o
   8   8   8        1.60       -4.73     11.00 o
   1   9   8      393.90      382.82     16.07 o
   2   9   8       79.16       87.11      8.36 o
   3   9   8        1.07        2.27      5.55 o
   4   9   8       12.49       19.83      6.81 o
   5   9   8       29.25       38.88      8.20 o
   6   9   8       45.40       37.08     10.20 o
   7   9   8      118.30      139.47     19.50 o
   0  10   8        3.93       -3.47     10.66 o
   1  10   8       97.24      108.69     18.39 o
   2  10   8       47.89       33.04     15.02 o
   3  10   8        6.19        0.16      8.99 o
   4  10   8        0.46       -0.79      6.80 o
   5  10   8        2.86        1.80      7.90 o
   6  10   8       41.08       61.67     11.25 o
   1  11   8        8.36       -4.52     11.82 o
   2  11   8        9.91       -0.42     12.97 o
   3  11   8       90.14      120.98     22.96 o
   4  11   8       36.63       32.28     15.31 o
   1   1   9       91.32       90.35      3.28 o
   2   1   9    15449.24    15182.04    110.53 o
   3   1   9      643.41      713.21      8.07 o
   4   1   9      295.80      329.17      6.17 o
   5   1   9       99.78       59.57      4.15 o
   6   1   9       12.74       14.72      3.42 o
   7   1   9      270.81      248.75      9.03 o
   8   1   9      365.39      368.63     13.44 o
   9   1   9       21.28       21.38      5.74 o
  10   1   9        5.13       12.92      6.58 o
  11   1   9        0.87       12.29      8.01 o
   0   2   9     1871.30     1670.77     24.73 o
   1   2   9       14.44       14.86      1.66 o
   2   2   9      554.52      619.02      6.20 o
   3   2   9     2657.13     2563.18     28.43 o
   4   2   9      216.52      253.38      6.00 o
   5   2   9     1180.55     1061.50     12.23 o
   6   2   9       64.56       81.74      4.53 o
   7   2   9       62.33       83.27      5.99 o
   8   2   9       21.65       13.13      5.49 o
   9   2   9        1.22       -0.97      6.00 o
  10   2   9        1.10        4.49      7.08 o
  11   2   9        0.00       -0.16      8.75 o
   1   3   9      426.44      481.69      5.06 o
   2   3   9       29.28       47.14      1.94 o
   3   3   9     2608.55     2634.33     20.97 o
   4   3   9     1635.52     1699.71     16.35 o
   5   3   9      367.10      352.21      6.86 o
   6   3   9      287.39      259.90      6.88 o
   7   3   9      100.24       80.40      6.13 o
   8   3   9       27.87       34.23      5.49 o
   9   3   9       19.72       35.29      9.17 o
  10   3   9       23.79       17.75      9.01 o
   0   4   9     3463.62     3988.34     37.41 o
   1   4   9     1007.90      976.88      8.48 o
   2   4   9     1144.73     1269.10     11.08 o
   3   4   9      125.57      132.59      4.01 o
   4   4   9     1048.28     1038.68     13.05 o
   5   4   9       67.50       58.85      3.80 o
   6   4   9      172.52      166.11      6.81 o
   7   4   9      742.58      713.95     19.56 o
   8   4   9       57.50       78.33      8.90 o
   9   4   9        2.72        2.60      8.02 o
  10   4   9       42.92       46.07     11.36 o
   1   5   9      233.80      223.21      4.73 o
   2   5   9      923.11      945.05     10.75 o
   3   5   9     2707.47     2557.34     24.71 o
   4   5   9      653.75      584.25     10.83 o
   5   5   9      158.47      157.34      6.50 o
   6   5   9       32.33       36.40      5.42 o
   7   5   9        3.69       -0.34      5.39 o
   8   5   9       40.25       45.73      8.41 o
   9   5   9       90.70       94.91     12.53 o
  10   5   9       42.29       30.04     20.17 o
   0   6   9      536.98      593.78     13.65 o
   1   6   9     2161.43     2007.24     19.79 o
   2   6   9     2324.80     2305.88     21.22 o
   3   6   9       78.29       67.60      4.21 o
   4   6   9     1521.55     1552.02     19.12 o
   5   6   9       32.85       33.73      4.69 o
   6   6   9        0.02       -3.93      5.11 o
   7   6   9      551.58      522.51     17.76 o
   8   6   9       11.47        6.40      8.26 o
   9   6   9       15.01        0.63      9.44 o
   1   7   9       80.36       98.01      4.68 o
   2   7   9      373.11      353.22      8.13 o
   3   7   9      262.48      263.12      7.88 o
   4   7   9       67.81       87.78      6.65 o
   5   7   9      106.48      120.56      8.51 o
   6   7   9       28.27       31.08      7.40 o
   7   7   9       40.72       38.08     11.64 o
   8   7   9        5.91      -10.36     13.07 o
   9   7   9      135.99      168.81     17.23 o
   0   8   9       69.33       62.86      7.93 o
   1   8   9      155.49      172.92      6.85 o
   2   8   9      510.01      538.46     10.49 o
   3   8   9       47.27       42.93      4.94 o
   4   8   9       60.84       44.61      6.56 o
   5   8   9       76.64       74.38     10.24 o
   6   8   9       11.06        0.71      7.95 o
   7   8   9      125.97      137.19     14.75 o
   8   8   9        0.01        4.02      9.48 o
   1   9   9        0.16        3.05      4.91 o
   2   9   9       95.46       78.00      9.27 o
   3   9   9      233.15      211.20     11.71 o
   4   9   9       51.22       56.30      8.29 o
   5   9   9       61.58       62.15      9.32 o
   6   9   9        9.60        4.99      8.45 o
   7   9   9       31.07       35.99     10.53 o
   0  10   9       15.02        4.78     11.19 o
   1  10   9       84.67       79.85     17.23 o
   2  10   9        2.61        8.67     12.40 o
   3  10   9        8.72        6.28      9.67 o
   4  10   9        0.59        1.08      7.28 o
   5  10   9       12.64       18.33     11.32 o
   1  11   9        0.69        7.62     12.71 o
   2  11   9        2.99      -11.82     12.19 o
   3  11   9       47.19       71.86     18.96 o
   4  11   9        3.19       14.23     15.55 o
   0   0  10     5538.75     5218.09    107.98 o
   1   0  10     1024.42      972.49     13.72 o
   2   0  10    18344.02    18624.25    188.14 o
   3   0  10       97.47      108.31      4.35 o
   4   0  10     3004.71     2626.32     39.66 o
   5   0  10        6.08        7.06      3.39 o
   6   0  10     2019.57     2098.71     32.03 o
   7   0  10       50.71       48.48      6.60 o
   8   0  10      279.69      272.97     12.43 o
   9   0  10      311.75      295.29     20.04 o
  10   0  10        3.05       18.86     10.12 o
  11   0  10       21.80       36.61     12.62 o
   1   1  10     2555.44     2601.59     24.97 o
   2   1  10     3146.74     3001.15     24.39 o
   3   1  10      531.48      536.56      7.46 o
   4   1  10     1206.35     1241.86     13.63 o
   5   1  10        7.64        0.62      2.23 o
   6   1  10      758.16      710.00     13.51 o
   7   1  10       77.76       75.06      6.10 o
   8   1  10      384.67      394.19     11.88 o
   9   1  10        0.46        2.22      4.67 o
  10   1  10       68.69       68.41      8.77 o
  11   1  10       10.60       13.12      9.36 o
   0   2  10       49.39       28.67      4.68 o
   1   2  10     1901.87     1866.88     15.24 o
   2   2  10     1098.07     1166.37     10.60 o
   3   2  10       18.77       12.67      1.63 o
   4   2  10      111.37      191.05      4.41 o
   5   2  10      186.52      180.97      4.82 o
   6   2  10       76.53       63.42      4.19 o
   7   2  10      167.84      186.45      8.04 o
   8   2  10      471.45      488.30     12.80 o
   9   2  10        0.40       -5.25      5.73 o
  10   2  10        8.93        9.33      7.47 o
  11   2  10       19.33        6.56      8.94 o
   1   3  10      417.39      425.23      4.74 o
   2   3  10     1181.38     1391.03     11.16 o
   3   3  10      125.86      181.46      4.26 o
   4   3  10      921.19      823.84     10.06 o
   5   3  10      198.72      217.16      5.48 o
   6   3  10      206.19      215.45      6.37 o
   7   3  10        4.62       -2.62      4.54 o
   8   3  10        1.12       -1.16      4.19 o
   9   3  10       94.38      119.07     12.85 o
  10   3  10       25.84       43.86     10.66 o
   0   4  10     4885.17     4803.76     43.99 o
   1   4  10        0.33        3.17      1.29 o
   2   4  10      338.44      380.39      5.25 o
   3   4  10        0.70        0.58      1.49 o
   4   4  10        0.47        2.55      2.47 o
   5   4  10        6.08        5.89      2.61 o
   6   4  10      253.16      219.33      8.00 o
   7   4  10        1.40       28.34      5.65 o
   8   4  10      113.61      121.41     10.24 o
   9   4  10       16.31       18.02      8.95 o
  10   4  10       34.69       26.75     10.09 o
   1   5  10      512.74      594.17      7.88 o
   2   5  10      272.82      229.05      4.60 o
   3   5  10        0.28       14.43      2.88 o
   4   5  10      106.38       91.17      4.94 o
   5   5  10       48.59       37.73      4.21 o
   6   5  10       49.51       37.63      5.45 o
   7   5  10       53.41       44.27      7.30 o
   8   5  10        9.39        9.77      8.14 o
   9   5  10        4.33        6.55      8.18 o
  10   5  10        2.72       -1.57     12.95 o
   0   6  10      747.22      721.23     15.34 o
   1   6  10      111.33      136.01      4.80 o
   2   6  10      109.00      124.82      4.74 o
   3   6  10        1.73        5.98      2.80 o
   4   6  10      144.90      154.14      6.20 o
   5   6  10       90.51      101.97      6.84 o
   6   6  10        1.12        2.86      5.46 o
   7   6  10        7.67       23.35      6.79 o
   8   6  10        7.41        4.52      7.84 o
   9   6  10        6.38       22.57     12.55 o
   1   7  10      272.91      213.17      6.18 o
   2   7  10       72.43       83.82      4.93 o
   3   7  10      125.97      143.91      6.33 o
   4   7  10        4.59        4.68      3.57 o
   5   7  10       22.39       18.92      5.73 o
   6   7  10       81.03       86.82     10.90 o
   7   7  10        3.74        0.87      8.93 o
   8   7  10       35.70       16.54     13.11 o
   0   8  10       85.83       76.77      7.36 o
   1   8  10      181.76      169.67      6.44 o
   2   8  10      169.20      184.74      6.80 o
   3   8  10      110.57       97.14      6.50 o
   4   8  10       20.64       33.19      8.19 o
   5   8  10       48.44       40.37      7.98 o
   6   8  10      100.70       89.63     12.27 o
   7   8  10       44.82       61.57     14.80 o
   8   8  10        0.45       11.69      9.52 o
   1   9  10       15.09       10.12      5.49 o
   2   9  10      118.08      122.33     10.61 o
   3   9  10        1.62        7.03      5.71 o
   4   9  10        7.74       10.85      6.69 o
   5   9  10        9.25        3.51      7.58 o
   6   9  10       69.57       55.80     11.00 o
   7   9  10        7.96        1.64     13.96 o
   0  10  10        4.87       10.93     11.98 o
   1  10  10        0.01        6.67     11.08 o
   2  10  10       75.57       74.96     17.18 o
   3  10  10        5.96        3.18      8.48 o
   4  10  10       55.78       62.61     19.69 o
   5  10  10        7.88        2.67      9.43 o
   1  11  10       21.02       17.65     14.55 o
   2  11  10       84.05       59.05     18.02 o
   3  11  10       11.75        2.84     13.76 o
   1   1  11     9833.54     9864.81     82.14 o
   2   1  11      887.53      829.77      9.15 o
   3   1  11      969.18     1073.98     12.32 o
   4   1  11      112.80      130.34      4.10 o
   5   1  11      321.58      291.16      6.46 o
   6   1  11        8.03       11.04      3.22 o
   7   1  11       34.01       27.93      5.30 o
   8   1  11        0.03        8.06      4.69 o
   9   1  11        6.08        9.44      5.16 o
  10   1  11        1.52        9.49      6.63 o
  11   1  11        1.89       11.95      9.23 o
   0   2  11     1536.73     1441.95     27.47 o
   1   2  11      419.91      420.98      5.21 o
   2   2  11     2459.66     2509.14     18.77 o
   3   2  11      208.97      233.98      6.96 o
   4   2  11     2615.81     2508.70     21.51 o
   5   2  11       25.68       40.83      2.81 o
   6   2  11      137.57      136.26      5.07 o
   7   2  11      244.44      271.11     13.12 o
   8   2  11        4.41       11.19      5.12 o
   9   2  11        0.12        0.31      5.18 o
  10   2  11       11.34       19.03      7.73 o
  11   2  11        0.72        5.89     10.50 o
   1   3  11      167.34      167.89      3.68 o
   2   3  11      133.37      132.06      3.47 o
   3   3  11      438.04      418.48      7.68 o
   4   3  11     1726.44     1622.18     15.80 o
   5   3  11      101.95      108.24      4.45 o
   6   3  11        2.01        0.11      3.33 o
   7   3  11       12.59       13.63      4.28 o
   8   3  11       12.76       14.43      4.94 o
   9   3  11       60.29       87.19     11.76 o
  10   3  11      169.22      211.37     16.74 o
   0   4  11       19.40       40.43      2.79 o
   1   4  11     1023.90      986.54      8.71 o
   2   4  11     1320.99     1388.50     12.46 o
   3   4  11      370.25      445.10      7.95 o
   4   4  11       37.35       34.41      3.32 o
   5   4  11      168.38      182.51      5.68 o
   6   4  11      519.46      470.90     11.35 o
   7   4  11      456.45      424.42     15.00 o
   8   4  11       29.33       43.39      7.61 o
   9   4  11        0.04        9.64      9.74 o
  10   4  11        0.00       14.28      9.43 o
   1   5  11       79.63       76.47      2.97 o
   2   5  11      603.16      598.40      7.86 o
   3   5  11     1492.35     1461.92     16.58 o
   4   5  11      461.99      441.14      9.34 o
   5   5  11       12.96        8.65      3.91 o
   6   5  11       27.12       32.75      5.86 o
   7   5  11       15.28       13.40      6.31 o
   8   5  11      139.19      134.59     16.06 o
   9   5  11        1.53       14.60      8.59 o
  10   5  11        4.71       19.16      9.48 o
   0   6  11     2089.06     1871.14     28.07 o
   1   6  11      397.19      410.99      7.66 o
   2   6  11       22.88       38.80      3.79 o
   3   6  11        8.80        9.26      2.89 o
   4   6  11        9.41       14.18      3.47 o
   5   6  11      116.66      132.38      7.51 o
   6   6  11      290.10      297.10     13.28 o
   7   6  11      212.63      206.70     12.52 o
   8   6  11      212.83      184.53     15.57 o
   9   6  11        1.30       -7.66     19.12 o
   1   7  11      303.45      298.33      7.20 o
   2   7  11     1894.84     1808.29     20.12 o
   3   7  11      781.75      757.63     12.91 o
   4   7  11       95.02      104.14      5.88 o
   5   7  11       26.58       37.92      6.35 o
   6   7  11       49.38       55.35     12.05 o
   7   7  11       51.59       58.36     15.19 o
   8   7  11       83.03       70.08     15.44 o
   0   8  11      272.58      269.23     11.35 o
   1   8  11       19.77       20.73      3.66 o
   2   8  11       84.51       87.31      6.09 o
   3   8  11      170.32      166.73      8.15 o
   4   8  11        4.10        1.24      5.63 o
   5   8  11       75.34       76.81     13.53 o
   6   8  11        0.12       10.79      9.58 o
   7   8  11       18.41       29.20     11.38 o
   8   8  11      139.25      163.17     24.78 o
   1   9  11        3.71        5.87      5.05 o
   2   9  11        0.53       -5.56      5.56 o
   3   9  11       42.87       28.64      8.68 o
   4   9  11       35.19       28.66      7.49 o
   5   9  11       29.08       29.19      9.18 o
   6   9  11        0.05       -0.51      8.06 o
   7   9  11        0.04        9.05     14.52 o
   0  10  11       46.74       16.13     11.50 o
   1  10  11       72.92       60.46     15.86 o
   2  10  11        3.32        5.46     11.56 o
   3  10  11       29.28       32.10     14.08 o
   4  10  11       17.49       25.17     10.15 o
   5  10  11       36.11       10.64     11.29 o
   1  11  11        0.02        1.68     12.29 o
   2  11  11       16.87       26.16     15.18 o
   3  11  11       33.69       13.97     15.02 o
   0   0  12    16756.54    17451.46    350.88 o
   1   0  12     6041.53     5827.24     69.76 o
   2   0  12     3513.90     3498.93     35.02 o
   3   0  12       31.86       15.11      2.09 o
   4   0  12       47.36       40.55      3.24 o
   5   0  12     1170.14     1139.98     16.82 o
   6   0  12      167.64      159.99      8.45 o
   7   0  12       76.73       71.67      7.23 o
   8   0  12        7.10        5.33      6.33 o
   9   0  12      192.25      156.29     20.85 o
  10   0  12       15.17       29.27      9.41 o
  11   0  12        9.89       21.15     14.68 o
   1   1  12     3751.12     3737.38     36.13 o
   2   1  12      225.54      233.29      4.18 o
   3   1  12     5813.22     5630.71     47.58 o
   4   1  12       81.49       71.90      3.55 o
   5   1  12      476.69      481.65      8.38 o
   6   1  12      313.81      304.82      7.95 o
   7   1  12      130.28      130.56      6.81 o
   8   1  12       65.74       62.19      6.39 o
   9   1  12       64.55       61.02      8.29 o
  10   1  12       66.45       62.20      8.68 o
  11   1  12       66.39       59.28     12.07 o
   0   2  12       39.32       31.87      6.49 o
   1   2  12     1888.07     1888.86     17.53 o
   2   2  12     1190.19     1370.56     12.01 o
   3   2  12      946.62      895.13     11.14 o
   4   2  12     1061.48     1050.72     11.73 o
   5   2  12      102.09      110.41      3.89 o
   6   2  12        8.69       10.76      3.01 o
   7   2  12     1830.28     1799.40     25.16 o
   8   2  12       24.15       19.50      5.61 o
   9   2  12       83.32      103.13      9.13 o
  10   2  12       16.34       29.16      8.19 o
   1   3  12      792.00      886.79      9.35 o
   2   3  12       97.20       79.31      2.49 o
   3   3  12      779.65      790.27      9.64 o
   4   3  12       43.92       32.16      4.70 o
   5   3  12     1165.56     1088.47     13.54 o
   6   3  12      116.71      112.32      6.24 o
   7   3  12      153.38      171.81      8.02 o
   8   3  12       12.83        8.89      6.42 o
   9   3  12      176.02      211.88     15.73 o
  10   3  12        2.97       31.99     10.30 o
   0   4  12      426.71      493.63      7.97 o
   1   4  12     1033.70     1106.23      9.76 o
   2   4  12     1126.72     1143.47     10.66 o
   3   4  12       29.19       51.58      2.76 o
   4   4  12      337.84      340.31      7.61 o
   5   4  12      155.98      161.64      5.96 o
   6   4  12        2.64       15.17      4.22 o
   7   4  12       49.01       52.94      6.37 o
   8   4  12       32.62       44.43      9.09 o
   9   4  12        0.15        1.29      8.27 o
  10   4  12       81.55       73.10     12.70 o
   1   5  12      250.08      298.55      5.19 o
   2   5  12        3.72       16.00      2.10 o
   3   5  12       54.83       72.36      4.08 o
   4   5  12      147.63      140.22      5.80 o
   5   5  12       49.85       39.94      5.99 o
   6   5  12       51.51       70.85      7.40 o
   7   5  12       65.29       59.78      7.98 o
   8   5  12        5.82        7.10      7.60 o
   9   5  12        0.95        9.49      8.55 o
   0   6  12       40.84       27.35      4.63 o
   1   6  12      310.94      297.55      6.61 o
   2   6  12      121.71      119.55      5.23 o
   3   6  12        4.84        4.93      2.73 o
   4   6  12       24.81       13.47      4.05 o
   5   6  12        0.72        4.58      4.24 o
   6   6  12        1.48        2.05      5.49 o
   7   6  12        1.02       -2.77      6.01 o
   8   6  12        0.13        5.74      8.05 o
   9   6  12       37.52       32.98     10.84 o
   1   7  12       32.52       40.19      4.44 o
   2   7  12       35.52       39.07      4.32 o
   3   7  12       77.48      109.46      5.77 o
   4   7  12        1.01        4.89      3.84 o
   5   7  12        0.30       -2.70      5.15 o
   6   7  12       20.01       34.39      8.88 o
   7   7  12       82.02       71.83     18.71 o
   8   7  12       22.13       27.75     12.69 o
   0   8  12      429.31      396.19     13.38 o
   1   8  12      433.61      446.61      9.96 o
   2   8  12      362.15      363.50     10.17 o
   3   8  12       91.20      108.44      6.73 o
   4   8  12      149.11      153.56     10.73 o
   5   8  12      191.86      175.55     15.90 o
   6   8  12        4.41        8.48      9.60 o
   7   8  12       20.39       29.67     12.00 o
   1   9  12       95.61       90.19      8.05 o
   2   9  12        3.63       12.14      6.39 o
   3   9  12        0.04       -4.85      6.00 o
   4   9  12       12.98        8.99     11.59 o
   5   9  12       16.98        5.11      7.78 o
   6   9  12       40.02       25.41     10.01 o
   0  10  12        1.51       18.96     11.14 o
   1  10  12       57.15       61.62     14.92 o
   2  10  12       18.08       31.25     14.39 o
   3  10  12       27.21       25.10      9.98 o
   4  10  12       41.00       31.23     10.87 o
   5  10  12       13.25       10.48     10.55 o
   1  11  12       32.95       29.78     14.87 o
   2  11  12       11.98       19.07     14.50 o
   3  11  12      144.84      151.73     23.64 o
   1   1  13     1663.93     1958.34     23.22 o
   2   1  13      290.25      298.46      4.87 o
   3   1  13    12562.62    12368.13     98.72 o
   4   1  13     1258.22     1348.33     15.67 o
   5   1  13     1406.56     1389.77     17.11 o
   6   1  13      251.64      226.77      7.65 o
   7   1  13       79.69       82.24      5.90 o
   8   1  13       16.07       22.65      5.11 o
   9   1  13       21.59       17.26      5.56 o
  10   1  13        2.36       18.95      6.92 o
   0   2  13     2072.70     2117.47     37.82 o
   1   2  13      428.16      390.06      9.61 o
   2   2  13      451.05      458.27      7.07 o
   3   2  13        3.73       12.85      2.06 o
   4   2  13     2111.08     2198.09     21.18 o
   5   2  13     1297.91     1264.85     13.48 o
   6   2  13       25.04       27.54      4.60 o
   7   2  13       10.75       39.45      5.62 o
   8   2  13       19.21       18.21      5.86 o
   9   2  13        2.65       10.44      8.05 o
  10   2  13        0.46        4.37      7.71 o
   1   3  13      838.08      916.26     10.02 o
   2   3  13      678.13      644.88      7.17 o
   3   3  13        1.34        5.13      1.98 o
   4   3  13      796.33      810.95     10.37 o
   5   3  13      218.70      229.06      5.79 o
   6   3  13      114.00      119.30      6.37 o
   7   3  13       11.08       11.47      5.58 o
   8   3  13       80.14       73.73      8.94 o
   9   3  13       24.02       27.00      9.53 o
  10   3  13      233.07      243.13     17.84 o
   0   4  13     1841.59     1668.14     26.17 o
   1   4  13        1.61        1.03      1.30 o
   2   4  13      324.53      285.37      5.14 o
   3   4  13     1597.86     1696.94     16.48 o
   4   4  13       16.05       26.14      3.13 o
   5   4  13      377.69      338.61      9.66 o
   6   4  13      536.52      513.58     12.02 o
   7   4  13       24.16       23.98      5.56 o
   8   4  13      169.23      201.62     14.79 o
   9   4  13      105.07      113.69     13.52 o
  10   4  13       12.27       26.61     10.34 o
   1   5  13     1562.15     1494.19     13.47 o
   2   5  13      119.09      136.75      5.06 o
   3   5  13      349.76      319.72      7.69 o
   4   5  13      410.83      394.91      8.85 o
   5   5  13      289.69      257.02     10.09 o
   6   5  13       71.91       60.70      6.65 o
   7   5  13       63.04       48.13      7.03 o
   8   5  13       58.35       48.91      9.81 o
   9   5  13      168.03      169.30     15.90 o
   0   6  13      256.10      265.52      9.35 o
   1   6  13     1048.72     1025.69     12.76 o
   2   6  13      196.90      233.22      7.09 o
   3   6  13      115.41      142.57      5.77 o
   4   6  13        0.56       -2.67      3.55 o
   5   6  13      323.46      311.21     11.34 o
   6   6  13       78.33      120.60      9.79 o
   7   6  13       66.99       56.57      9.09 o
   8   6  13       63.91       81.67     11.99 o
   9   6  13        3.44       10.79      9.39 o
   1   7  13      673.00      690.41     11.54 o
   2   7  13     1368.48     1326.36     18.67 o
   3   7  13       32.79       40.86      4.42 o
   4   7  13      227.14      224.84      8.66 o
   5   7  13      215.79      204.17     15.08 o
   6   7  13        2.37       10.15      9.26 o
   7   7  13        6.31       11.84     10.31 o
   8   7  13       67.78       78.40     19.20 o
   0   8  13        0.82       19.86      5.61 o
   1   8  13       73.85       74.18      5.26 o
   2   8  13      396.16      372.27     10.23 o
   3   8  13        5.23        0.03      4.49 o
   4   8  13       11.58        7.91      9.43 o
   5   8  13       15.86       16.52      7.70 o
   6   8  13       32.48       36.98     11.72 o
   7   8  13       45.13       48.13     20.59 o
   1   9  13      147.19      141.74      9.27 o
   2   9  13       21.01       15.70      6.70 o
   3   9  13        5.13        7.36      8.17 o
   4   9  13       67.76       89.44     21.30 o
   5   9  13       68.42       63.82     18.65 o
   6   9  13       39.03       33.71     10.84 o
   0  10  13       67.71       53.58     14.81 o
   1  10  13        8.32       -8.40      8.40 o
   2  10  13        0.07       14.81     12.76 o
   3  10  13       48.80       49.56     11.62 o
   4  10  13       19.96       16.19     16.86 o
   5  10  13       38.18       56.68     13.32 o
   1  11  13        9.72        9.82     13.97 o
   2  11  13        0.32       -0.84     11.98 o
   3  11  13        0.82       18.70     14.39 o
   0   0  14    33317.46    36179.27    720.82 o
   1   0  14     6202.52     6240.83     74.83 o
   2   0  14       56.38       86.61      3.24 o
   3   0  14     1749.16     1836.17     24.63 o
   4   0  14       19.16       27.10      2.68 o
   5   0  14      704.14      626.00     11.36 o
   6   0  14     2191.87     2042.70     26.91 o
   7   0  14       86.10       81.76      8.82 o
   8   0  14       42.39       45.94     13.83 o
   9   0  14      168.74      188.01     14.14 o
  10   0  14       70.99       67.67     11.40 o
   1   1  14        0.97        2.75      2.06 o
   2   1  14     1270.20     1194.10     12.31 o
   3   1  14      398.02      390.09      7.72 o
   4   1  14     3802.34     3675.49     31.58 o
   5   1  14       81.78       94.30      4.49 o
   6   1  14        1.48        5.27      2.56 o
   7   1  14        3.80       -0.26      3.83 o
   8   1  14        1.87        2.55      4.37 o
   9   1  14        0.06       13.84      5.78 o
  10   1  14      196.64      219.26     19.34 o
   0   2  14     1404.48     1393.24     27.83 o
   1   2  14     4740.23     4807.70     39.72 o
   2   2  14       60.28       52.16      2.17 o
   3   2  14      191.93      212.47      4.70 o
   4   2  14      365.74      411.22      7.37 o
   5   2  14      330.09      331.43      9.06 o
   6   2  14      864.58      853.78     15.09 o
   7   2  14      239.80      263.54      9.18 o
   8   2  14      157.21      158.91      9.62 o
   9   2  14       76.12       73.80      7.64 o
  10   2  14        0.02       -1.14      6.88 o
   1   3  14      194.68      246.07      4.63 o
   2   3  14      735.14      711.45      8.18 o
   3   3  14      933.22      976.25     11.67 o
   4   3  14      677.32      655.87     10.53 o
   5   3  14       15.33       21.27      4.23 o
   6   3  14      461.35      449.56     12.80 o
   7   3  14        2.68        7.43      4.12 o
   8   3  14      142.12      113.65     10.22 o
   9   3  14        2.73        4.92      8.15 o
  10   3  14       58.22       79.99     12.67 o
   0   4  14      403.24      441.10      7.35 o
   1   4  14       84.61       57.78      2.45 o
   2   4  14     1333.14     1221.03     11.56 o
   3   4  14        6.85       11.82      2.20 o
   4   4  14      442.20      464.27      9.85 o
   5   4  14      229.65      252.33      9.60 o
   6   4  14        8.94        9.00      4.62 o
   7   4  14        0.33        1.33      4.63 o
   8   4  14      359.64      363.63     21.33 o
   9   4  14        3.24       29.64     10.22 o
  10   4  14        3.14       18.26     11.45 o
   1   5  14      196.07      207.99      4.55 o
   2   5  14      241.33      273.10      5.86 o
   3   5  14      151.68      175.19      6.02 o
   4   5  14       60.60       74.92      5.55 o
   5   5  14        8.34       20.31      4.90 o
   6   5  14       13.55       16.52      5.12 o
   7   5  14      520.09      498.13     15.11 o
   8   5  14       82.60       72.23     11.14 o
   9   5  14       37.13       38.41     10.54 o
   0   6  14       26.39       20.52      4.31 o
   1   6  14      346.27      321.41      7.20 o
   2   6  14       46.56       49.36      3.90 o
   3   6  14       48.14       51.92      5.29 o
   4   6  14       93.06      103.16      6.68 o
   5   6  14      130.92      113.33      8.03 o
   6   6  14       43.29       47.61      6.91 o
   7   6  14        8.08       16.08      9.54 o
   8   6  14       19.01       33.95      9.56 o
   9   6  14       14.70       14.08      9.19 o
   1   7  14      669.05      633.11     16.74 o
   2   7  14      147.36      172.57      7.00 o
   3   7  14       26.59       23.32      4.03 o
   4   7  14        0.34       -3.79      3.79 o
   5   7  14        4.34       18.54      6.40 o
   6   7  14       91.26      110.70     12.12 o
   7   7  14       37.21       32.76      9.38 o
   8   7  14       23.30       44.88     13.21 o
   0   8  14      676.66      637.62     16.94 o
   1   8  14      100.87       97.90      5.75 o
   2   8  14      318.04      284.46     10.40 o
   3   8  14       13.31       16.03      6.82 o
   4   8  14       10.54       13.03      9.03 o
   5   8  14       85.88       90.18     11.22 o
   6   8  14       42.73       47.89     13.07 o
   7   8  14        1.39       -0.85     11.63 o
   1   9  14      161.31      169.67      9.88 o
   2   9  14       50.19       40.03      9.47 o
   3   9  14       18.62       24.29      9.50 o
   4   9  14       78.02       87.77     13.62 o
   5   9  14        1.12        4.94      9.08 o
   6   9  14        0.31      -11.77     11.77 o
   0  10  14        4.26        8.51     10.66 o
   1  10  14       25.73       36.40     13.76 o
   2  10  14      123.16      109.06     19.07 o
   3  10  14       72.38       89.90     13.55 o
   4  10  14       42.92       45.77     13.84 o
   5  10  14        8.47       -1.47      9.68 o
   1  11  14       94.13       85.00     18.65 o
   2  11  14       12.75       26.37     15.76 o
   1   1  15     6114.01     6312.01     66.61 o
   2   1  15     1504.81     1418.17     16.31 o
   3   1  15        4.96        9.27      2.15 o
   4   1  15     1402.21     1420.95     16.42 o
   5   1  15       57.20       57.42      6.49 o
   6   1  15      684.55      607.23     12.06 o
   7   1  15      129.13      147.98      7.72 o
   8   1  15       26.35       21.30      5.27 o
   9   1  15      229.32      254.98     11.30 o
  10   1  15       15.19       19.84      6.39 o
   0   2  15      389.48      371.92     15.80 o
   1   2  15        2.50        7.04      2.18 o
   2   2  15      214.12      167.89      4.86 o
   3   2  15     1221.24     1323.48     14.71 o
   4   2  15      187.43      184.75      5.77 o
   5   2  15       34.25       39.25      4.24 o
   6   2  15       39.62       54.89      4.97 o
   7   2  15      198.50      185.63      9.37 o
   8   2  15        5.54        6.95      5.14 o
   9   2  15      117.84      139.32      9.23 o
  10   2  15        0.05       -4.77      6.83 o
   1   3  15      633.30      620.40      9.84 o
   2   3  15      304.07      379.43      6.02 o
   3   3  15     4298.47     4014.39     39.05 o
   4   3  15      231.00      274.82      7.78 o
   5   3  15       73.28       80.47      5.94 o
   6   3  15       61.96       59.52      5.39 o
   7   3  15        0.24        8.64      4.98 o
   8   3  15       25.01       27.96      7.29 o
   9   3  15       39.65       47.85     10.37 o
  10   3  15        0.28       -0.74     10.75 o
   0   4  15       24.18       36.76      3.55 o
   1   4  15     2604.75     2575.88     20.81 o
   2   4  15      141.05      126.15      3.74 o
   3   4  15      292.35      298.39      5.76 o
   4   4  15      101.44      111.15      7.02 o
   5   4  15     1215.25     1178.23     20.50 o
   6   4  15      555.50      499.17     13.74 o
   7   4  15        2.01       -1.35      4.74 o
   8   4  15       13.13       34.83      7.70 o
   9   4  15       79.37       80.23     12.13 o
  10   4  15        0.20       20.22     10.21 o
   1   5  15     1108.37     1095.50     11.64 o
   2   5  15      587.89      559.86      9.60 o
   3   5  15      118.91      152.24      5.84 o
   4   5  15      352.10      293.80      9.97 o
   5   5  15      352.03      354.42     11.52 o
   6   5  15        3.08        7.48      4.94 o
   7   5  15        0.21       14.88      5.55 o
   8   5  15       11.04       15.44      8.63 o
   9   5  15      112.72      123.85     14.04 o
   0   6  15     1978.50     2065.54     30.28 o
   1   6  15      292.53      307.06      7.09 o
   2   6  15       21.03       26.96      3.35 o
   3   6  15      204.46      203.55      6.91 o
   4   6  15      265.26      283.45     10.60 o
   5   6  15        8.47        3.65      4.90 o
   6   6  15        0.04       -4.83      4.83 o
   7   6  15      559.64      608.03     20.80 o
   8   6  15        0.17       -1.17      8.10 o
   9   6  15        7.17       16.01      9.39 o
   1   7  15       19.74       24.96      3.78 o
   2   7  15       21.05       19.43      4.11 o
   3   7  15       15.76       28.29      4.93 o
   4   7  15        6.22       10.38      4.52 o
   5   7  15      680.70      667.88     19.59 o
   6   7  15        2.27        4.28      7.34 o
   7   7  15        2.12        2.36      8.03 o
   8   7  15       34.23       39.89     10.97 o
   0   8  15      547.19      466.54     16.99 o
   1   8  15      242.42      229.61      8.14 o
   2   8  15       79.91       69.45      5.75 o
   3   8  15       17.85       13.67      7.48 o
   4   8  15       79.32       88.89     10.46 o
   5   8  15      129.91      144.89     13.20 o
   6   8  15       78.65       87.23     12.91 o
   7   8  15       39.09       52.22     26.82 o
   1   9  15      199.21      198.43     17.32 o
   2   9  15        3.53       -0.89      9.51 o
   3   9  15       92.30       86.20     12.83 o
   4   9  15       71.68       64.66     12.51 o
   5   9  15       85.06      117.61     15.55 o
   6   9  15        5.40       -5.15     17.73 o
   0  10  15        9.61        2.36     10.98 o
   1  10  15       23.90       -2.31     10.61 o
   2  10  15        9.34       15.23     12.50 o
   3  10  15       21.28       19.83     15.39 o
   4  10  15        0.31        3.85      9.85 o
   1  11  15        6.52       30.68     15.23 o
   2  11  15       27.63       26.42     14.87 o
   0   0  16     2815.93     2847.44     63.04 o
   1   0  16      319.63      409.52      8.43 o
   2   0  16     1471.14     1541.64     19.05 o
   3   0  16     2282.76     2173.77     43.90 o
   4   0  16      899.14      754.82     14.68 o
   5   0  16      455.89      421.69      9.66 o
   6   0  16     1197.80     1096.48     25.19 o
   7   0  16      712.85      718.68     21.45 o
   8   0  16       32.65       39.42      8.38 o
   9   0  16       71.65       86.07     15.87 o
  10   0  16        1.69        3.23      8.50 o
   1   1  16      117.01      149.77     20.27 o
   2   1  16      302.23      284.91      5.69 o
   3   1  16      605.76      545.62      8.69 o
   4   1  16     1935.96     1829.44     19.77 o
   5   1  16     2062.89     2010.80     24.29 o
   6   1  16       69.34       78.41      7.75 o
   7   1  16       16.01        4.66      4.25 o
   8   1  16       12.44       12.98      5.04 o
   9   1  16       92.59      101.20      8.38 o
  10   1  16       35.55       40.56      7.29 o
   0   2  16     4868.63     5056.04     80.20 o
   1   2  16     7509.59     7513.51     64.95 o
   2   2  16        8.11        3.31      1.36 o
   3   2  16       34.42       34.52      2.76 o
   4   2  16      290.24      262.04      6.92 o
   5   2  16     2409.44     2260.30     27.09 o
   6   2  16       57.91       53.55      5.04 o
   7   2  16        3.51       -2.54      5.63 o
   8   2  16        0.39        7.07      5.24 o
   9   2  16      101.84      121.14     10.44 o
  10   2  16       53.17       49.80      9.48 o
   1   3  16     7156.69     7425.84     56.29 o
   2   3  16     3139.05     3214.72     27.51 o
   3   3  16     1107.20     1059.88     13.28 o
   4   3  16      109.08      105.29      5.99 o
   5   3  16       43.41       50.47      5.36 o
   6   3  16        2.51        9.18      4.14 o
   7   3  16        3.49       18.23      5.35 o
   8   3  16       11.04        9.13      6.35 o
   9   3  16       54.45       67.76      9.97 o
  10   3  16        0.37       11.27     12.08 o
   0   4  16       87.28       82.11      3.36 o
   1   4  16        1.12        4.00      2.38 o
   2   4  16        9.46        9.16      1.66 o
   3   4  16       76.87       70.07      3.39 o
   4   4  16       28.94       52.77      5.27 o
   5   4  16      124.96       96.81      6.81 o
   6   4  16       11.67       15.45      4.88 o
   7   4  16      207.52      184.41     11.61 o
   8   4  16      241.94      267.27     14.22 o
   9   4  16      103.50      119.78     13.84 o
  10   4  16        0.53        2.63     14.60 o
   1   5  16        0.05        0.72      1.91 o
   2   5  16       61.28      108.88      4.10 o
   3   5  16      160.25      130.89      5.90 o
   4   5  16      127.57      144.23      7.82 o
   5   5  16     1024.79     1011.52     19.76 o
   6   5  16      108.39      112.19      8.15 o
   7   5  16        4.25       -1.58      5.70 o
   8   5  16        0.08        5.36      8.17 o
   9   5  16        2.79       10.57      9.03 o
   0   6  16      125.78      130.39      7.35 o
   1   6  16       24.51       27.33      3.61 o
   2   6  16       53.91       63.22      5.13 o
   3   6  16       58.36       62.32      4.84 o
   4   6  16       22.43       26.12      5.30 o
   5   6  16      219.28      200.37      9.97 o
   6   6  16       15.71       23.16      6.14 o
   7   6  16      152.97      149.83     13.76 o
   8   6  16       18.00       16.61      9.18 o
   9   6  16        0.35       13.49      9.31 o
   1   7  16      465.69      439.34      9.18 o
   2   7  16       21.82       21.77      4.16 o
   3   7  16      375.38      318.27     10.39 o
   4   7  16       46.86       51.99      6.23 o
   5   7  16      338.42      355.31     13.03 o
   6   7  16        2.78        9.88      7.61 o
   7   7  16       62.28       57.98     11.17 o
   8   7  16        7.34       13.51      9.18 o
   0   8  16       64.24       83.69      8.87 o
   1   8  16       11.90        1.79      4.13 o
   2   8  16        1.30        5.39      7.19 o
   3   8  16        6.91        3.61      6.54 o
   4   8  16       74.79       78.50     13.97 o
   5   8  16       28.55       15.19      7.97 o
   6   8  16       14.10       16.63     11.91 o
   7   8  16      150.93      171.43     34.20 o
   1   9  16        1.42        6.00      6.86 o
   2   9  16       33.40       20.17     12.34 o
   3   9  16      223.28      216.37     17.08 o
   4   9  16        1.58       -3.63      8.12 o
   5   9  16        4.69        3.15      9.02 o
   6   9  16        3.76        3.23     21.61 o
   0  10  16      130.47      186.24     20.28 o
   1  10  16       64.67       60.20     15.50 o
   2  10  16        0.51       -8.72     10.82 o
   3  10  16        0.41       10.69      8.90 o
   4  10  16       26.04       26.85     11.47 o
   1  11  16      123.56      122.67     20.49 o
   1   1  17     9094.38     9758.03    100.99 o
   2   1  17     1662.25     1627.40     18.51 o
   3   1  17      544.73      548.62      8.38 o
   4   1  17      828.32      819.00     11.50 o
   5   1  17       84.40       99.44      6.02 o
   6   1  17        3.88        5.61      3.88 o
   7   1  17      130.65      109.71      7.18 o
   8   1  17       45.60       48.50      6.38 o
   9   1  17        8.70        6.60      5.57 o
  10   1  17      117.13      139.01     10.86 o
   0   2  17      311.26      484.74     14.89 o
   1   2  17       11.08        7.08      2.26 o
   2   2  17      642.89      670.46      9.06 o
   3   2  17      626.09      646.79      9.28 o
   4   2  17        1.41       12.14      2.79 o
   5   2  17      122.74      113.75      5.86 o
   6   2  17        9.29        7.73      3.96 o
   7   2  17        0.02        4.79      4.86 o
   8   2  17      535.40      532.67     19.46 o
   9   2  17        0.49       10.98      6.11 o
  10   2  17       10.88        2.00      7.39 o
   1   3  17     1932.26     1953.28     18.00 o
   2   3  17     3391.68     3381.94     28.79 o
   3   3  17      414.07      374.50      7.19 o
   4   3  17     1147.71     1083.23     17.90 o
   5   3  17      641.17      669.64     14.45 o
   6   3  17      552.48      507.05     11.97 o
   7   3  17      381.88      319.88     11.77 o
   8   3  17        0.10        1.05      6.01 o
   9   3  17       12.13        8.65      7.37 o
  10   3  17       85.63       78.95     11.93 o
   0   4  17     2993.14     2980.42     34.52 o
   1   4  17      232.67      198.58      5.11 o
   2   4  17      350.71      348.27      5.87 o
   3   4  17      488.22      522.02      8.05 o
   4   4  17      593.21      645.25     14.02 o
   5   4  17      188.09      153.42      8.42 o
   6   4  17      220.69      231.60     10.09 o
   7   4  17        7.65        8.95      6.72 o
   8   4  17       17.84       32.63      7.95 o
   9   4  17       52.19       75.69     15.83 o
   1   5  17       37.64       32.81      2.62 o
   2   5  17      485.50      420.40      7.19 o
   3   5  17       52.00       55.54      4.58 o
   4   5  17      271.78      269.21      9.88 o
   5   5  17       45.90       43.77      6.10 o
   6   5  17      169.81      221.60     10.45 o
   7   5  17        1.56        4.01      6.28 o
   8   5  17       36.58       32.94      9.87 o
   9   5  17        0.83       -5.62      8.79 o
   0   6  17     1742.11     1633.85     25.93 o
   1   6  17       26.56       11.62      3.31 o
   2   6  17        1.62        0.06      2.74 o
   3   6  17      156.54      172.17      8.46 o
   4   6  17      150.84      165.75      8.76 o
   5   6  17       40.49       45.67      6.53 o
   6   6  17      573.07      574.87     16.21 o
   7   6  17       45.33       39.57      9.25 o
   8   6  17      146.34      186.31     16.01 o
   1   7  17       67.89       74.14      5.07 o
   2   7  17        3.72        4.89      3.83 o
   3   7  17      144.66      137.87      7.72 o
   4   7  17      559.97      561.83     15.53 o
   5   7  17        5.84       10.43      5.75 o
   6   7  17       53.13       64.13     10.58 o
   7   7  17        6.41        9.68      8.51 o
   8   7  17        5.50       -6.57      8.13 o
   0   8  17     1460.06     1544.93     31.50 o
   1   8  17       36.15       12.96      4.78 o
   2   8  17       13.95        7.12      5.48 o
   3   8  17      116.37      104.05      9.17 o
   4   8  17       13.98        9.95     13.35 o
   5   8  17        0.45        3.92      7.43 o
   6   8  17      269.38      295.68     18.19 o
   7   8  17        3.96       10.28     11.58 o
   1   9  17        3.28        3.40      7.51 o
   2   9  17       50.62       61.20     14.29 o
   3   9  17        1.52        6.48      8.44 o
   4   9  17      160.75      181.02     17.11 o
   5   9  17       37.84       19.98     11.95 o
   6   9  17        1.93       -3.61     19.78 o
   0  10  17        6.11       -2.99      9.67 o
   1  10  17        0.11       -4.55      6.98 o
   2  10  17       53.77       27.37     13.29 o
   3  10  17       11.10        6.46     12.34 o
   4  10  17        8.51       24.54     10.44 o
   1  11  17       33.10        5.73     12.82 o
   0   0  18       46.62       30.26      4.99 o
   1   0  18     9108.85     9406.68    111.83 o
   2   0  18      122.51      106.10      3.99 o
   3   0  18        0.28       -2.62      2.62 o
   4   0  18     1010.13      979.51     20.72 o
   5   0  18     1113.03     1007.95     22.72 o
   6   0  18        0.55       -1.13      4.80 o
   7   0  18      212.08      252.78     13.47 o
   8   0  18      306.24      331.10     16.34 o
   9   0  18       46.29       11.29      8.66 o
  10   0  18       60.39       42.11     10.88 o
   1   1  18     1167.51     1391.90     35.01 o
   2   1  18      799.17      794.14      9.52 o
   3   1  18       42.79       26.58      2.66 o
   4   1  18     1114.09     1050.64     15.92 o
   5   1  18     1126.98     1102.12     14.90 o
   6   1  18       21.97       31.22      4.79 o
   7   1  18       81.71       86.62      6.72 o
   8   1  18        2.60       -1.26      4.48 o
   9   1  18        0.23       -3.47      5.31 o
  10   1  18      103.83      106.88      9.38 o
   0   2  18     3663.80     3512.98     59.41 o
   1   2  18      350.46      426.19      6.96 o
   2   2  18     1714.85     1610.18     18.90 o
   3   2  18      716.92      766.67     10.38 o
   4   2  18     2042.89     1950.52     25.58 o
   5   2  18      253.30      230.92     10.17 o
   6   2  18      884.17      851.29     18.87 o
   7   2  18       18.44       13.92      5.42 o
   8   2  18       70.83       88.48      7.47 o
   9   2  18       23.25       23.54      6.97 o
  10   2  18       39.58       43.93      9.29 o
   1   3  18      326.75      350.93      6.12 o
   2   3  18      553.93      508.11      7.74 o
   3   3  18       72.09       78.11      3.73 o
   4   3  18      356.80      371.85     12.88 o
   5   3  18      726.04      761.16     15.60 o
   6   3  18       33.23       23.49      6.14 o
   7   3  18       51.61       63.73      7.10 o
   8   3  18       62.62       66.61      9.02 o
   9   3  18       75.84       84.46     11.11 o
  10   3  18        9.00       25.80      8.90 o
   0   4  18        3.65        5.23      1.98 o
   1   4  18      662.02      642.40     15.71 o
   2   4  18       62.85       57.95      2.51 o
   3   4  18      126.66      162.96      4.63 o
   4   4  18      500.99      504.55     12.52 o
   5   4  18       44.15       50.17      5.81 o
   6   4  18       12.61        8.64      4.75 o
   7   4  18       42.81       44.84      7.95 o
   8   4  18       10.77       16.30      7.38 o
   9   4  18      186.35      172.58     16.99 o
   1   5  18      101.61       83.79      3.68 o
   2   5  18       61.55       76.50      3.67 o
   3   5  18      455.48      386.04     11.01 o
   4   5  18       21.68       23.87      5.39 o
   5   5  18      375.16      326.98     12.94 o
   6   5  18      378.87      412.64     13.33 o
   7   5  18       33.36       22.68      7.38 o
   8   5  18        0.43       -0.73      7.42 o
   9   5  18        3.17        4.70      9.19 o
   0   6  18     2412.18     2416.22     34.31 o
   1   6  18       10.93        8.00      3.24 o
   2   6  18      259.43      269.72      8.37 o
   3   6  18      182.17      198.01     10.10 o
   4   6  18       19.40       13.93      4.98 o
   5   6  18      254.99      255.44     10.96 o
   6   6  18       95.07       90.38      8.39 o
   7   6  18        0.03        0.93      7.77 o
   8   6  18        6.19        9.15      8.81 o
   1   7  18      253.91      214.37      7.31 o
   2   7  18       23.12       33.80      4.77 o
   3   7  18       44.72       70.59      6.54 o
   4   7  18        7.75       17.63      5.62 o
   5   7  18        0.00        3.44      6.04 o
   6   7  18       20.30       35.13     13.14 o
   7   7  18      128.86      132.00     13.94 o
   8   7  18       21.80       21.44     10.12 o
   0   8  18     1866.59     1711.13     33.61 o
   1   8  18       33.99       23.30      5.34 o
   2   8  18      214.29      191.14     10.67 o
   3   8  18       81.92       67.11      8.09 o
   4   8  18        0.36        7.23      7.18 o
   5   8  18        0.62        6.19      7.57 o
   6   8  18      180.65      210.65     19.98 o
   7   8  18        0.25       -6.24     10.13 o
   1   9  18       22.22       37.42      7.23 o
   2   9  18      127.90      168.47     14.87 o
   3   9  18      154.51      174.82     16.02 o
   4   9  18        5.11        6.30     11.77 o
   5   9  18        9.95        9.72     11.09 o
   0  10  18        5.39       42.13     14.13 o
   1  10  18        0.29       -2.35     11.32 o
   2  10  18        6.23        8.40     11.50 o
   3  10  18       12.80        9.72     11.71 o
   4  10  18       21.64       21.80     10.80 o
   1   1  19      413.06      448.58     11.82 o
   2   1  19     1816.06     1721.28     15.14 o
   3   1  19     1986.71     1989.97     22.97 o
   4   1  19      207.59      236.14      7.95 o
   5   1  19       95.31       87.53      4.87 o
   6   1  19      669.51      674.86     14.80 o
   7   1  19      281.00      274.13     10.10 o
   8   1  19       28.28       36.73      6.14 o
   9   1  19       24.56       19.48      6.23 o
  10   1  19        2.07        3.39      6.69 o
   0   2  19      710.13      736.66     39.38 o
   1   2  19     1051.95     1007.94     12.66 o
   2   2  19        5.31       12.82      2.97 o
   3   2  19      526.38      591.96      8.98 o
   4   2  19        8.63       12.03      3.68 o
   5   2  19      250.31      214.24      8.43 o
   6   2  19       40.53       34.94      5.65 o
   7   2  19        4.95       11.88      5.18 o
   8   2  19       19.53       32.95      5.98 o
   9   2  19        0.31       -1.16      5.91 o
  10   2  19        0.41        1.42      6.67 o
   1   3  19     3447.22     3427.44     41.63 o
   2   3  19      319.75      320.02      6.05 o
   3   3  19      247.00      285.87      6.37 o
   4   3  19        2.41        4.28      3.61 o
   5   3  19     1044.26      975.23     17.94 o
   6   3  19        2.33       18.88      6.46 o
   7   3  19      322.58      305.54     12.08 o
   8   3  19      239.64      236.91     13.58 o
   9   3  19       24.93       30.37     10.15 o
   0   4  19     1246.00     1207.56     23.26 o
   1   4  19      896.89      925.78     12.95 o
   2   4  19       84.20       91.62      4.82 o
   3   4  19      197.15      208.21      7.92 o
   4   4  19        0.54        3.35      3.92 o
   5   4  19      302.13      304.80     10.56 o
   6   4  19       90.98       87.64      8.72 o
   7   4  19      303.50      327.11     14.39 o
   8   4  19      175.54      187.06     12.69 o
   9   4  19       32.48       20.95      9.98 o
   1   5  19      239.92      233.66      5.16 o
   2   5  19      130.83      127.34      5.14 o
   3   5  19      388.29      391.26     11.25 o
   4   5  19       21.93        7.58      4.61 o
   5   5  19      397.38      466.97     13.33 o
   6   5  19        0.00        3.51      5.78 o
   7   5  19        0.89        8.13      6.25 o
   8   5  19        1.58       -1.40      7.58 o
   9   5  19       86.08      124.90     24.67 o
   0   6  19     1374.77     1425.28     23.84 o
   1   6  19      167.74      120.35      5.33 o
   2   6  19       87.27       92.73      5.44 o
   3   6  19       47.76       56.23      6.12 o
   4   6  19       35.94       25.48      5.57 o
   5   6  19      223.60      219.59     10.52 o
   6   6  19      144.65      133.01     10.58 o
   7   6  19       61.33       98.39     12.32 o
   8   6  19       41.33       43.58     10.92 o
   1   7  19      118.00      113.77      5.80 o
   2   7  19      193.55      168.12      7.41 o
   3   7  19     1241.59     1208.98     20.60 o
   4   7  19       61.60       67.96      7.29 o
   5   7  19       12.89       12.55      5.93 o
   6   7  19        0.01        8.14      7.87 o
   7   7  19        3.77       16.80      8.71 o
   0   8  19       39.23       70.90      8.75 o
   1   8  19      258.16      284.09     10.33 o
   2   8  19       71.38       50.67      7.41 o
   3   8  19       29.58       12.07      6.13 o
   4   8  19       62.00       52.30      9.16 o
   5   8  19       15.60       26.02      8.82 o
   6   8  19       19.13       35.59     11.67 o
   1   9  19        0.35        3.90      6.00 o
   2   9  19        3.82       14.87      8.82 o
   3   9  19        0.14       -8.15      8.15 o
   4   9  19        4.59       10.24      9.84 o
   5   9  19       53.03       24.88     11.58 o
   0  10  19        7.44       18.65     11.77 o
   1  10  19        0.16       10.76      7.93 o
   2  10  19        0.13       -4.31     10.82 o
   3  10  19       62.31       19.17     13.61 o
   0   0  20     4885.76     4531.47     98.76 o
   1   0  20      193.16      244.76      7.09 o
   2   0  20       44.16       44.44      4.12 o
   3   0  20      921.31      906.23     17.16 o
   4   0  20      418.72      410.11     22.24 o
   5   0  20       45.79       61.25      7.51 o
   6   0  20     1322.86     1327.84     34.87 o
   7   0  20     1122.08     1039.91     27.67 o
   8   0  20       23.76       13.34      7.79 o
   9   0  20       10.82        9.19      8.17 o
  10   0  20       13.11        8.96     10.08 o
   1   1  20       95.84       94.59      4.73 o
   2   1  20      840.73      788.07      8.47 o
   3   1  20      368.02      371.17      8.32 o
   4   1  20     3090.47     2974.09     35.13 o
   5   1  20      200.53      208.40     10.42 o
   6   1  20      217.10      226.20     11.32 o
   7   1  20       93.43       93.95      7.67 o
   8   1  20        2.66        5.57      4.93 o
   9   1  20       48.64       52.41      7.38 o
  10   1  20       39.00       38.80      7.88 o
   0   2  20       10.88       31.18      5.35 o
   1   2  20      449.86      401.61      8.75 o
   2   2  20     1338.06     1314.99     16.47 o
   3   2  20      423.95      432.61      7.85 o
   4   2  20      423.95      433.25     10.52 o
   5   2  20       21.18       32.07      4.72 o
   6   2  20      182.71      171.10      8.93 o
   7   2  20        3.15        9.95      5.23 o
   8   2  20      502.63      551.92     14.79 o
   9   2  20        3.79        7.90      9.12 o
  10   2  20       17.89        8.92      7.26 o
   1   3  20       76.11       95.89      6.22 o
   2   3  20        3.18        7.55      2.11 o
   3   3  20     1930.65     1962.20     20.84 o
   4   3  20        3.55        3.99      3.59 o
   5   3  20      182.98      182.54     10.11 o
   6   3  20      674.11      706.49     20.76 o
   7   3  20      194.16      160.13     10.99 o
   8   3  20        7.63       20.68      7.14 o
   9   3  20       12.45       16.96      8.07 o
   0   4  20     1734.08     1598.34     50.92 o
   1   4  20      252.66      271.50      6.73 o
   2   4  20        2.07        7.00      3.04 o
   3   4  20        9.48       16.52      3.24 o
   4   4  20      162.15      148.45      7.65 o
   5   4  20       23.79       26.89      5.28 o
   6   4  20       35.71       48.19      7.41 o
   7   4  20       56.12       73.63     10.93 o
   8   4  20       10.27       26.42      7.78 o
   9   4  20        5.02        4.54      9.30 o
   1   5  20       10.83        4.57      2.49 o
   2   5  20      534.54      509.16     11.78 o
   3   5  20      506.62      513.61     12.82 o
   4   5  20       37.12       29.87      5.44 o
   5   5  20      430.98      365.71     12.06 o
   6   5  20       69.41       66.01      8.48 o
   7   5  20       72.09       52.81      8.41 o
   8   5  20        3.33       18.37      8.84 o
   9   5  20        0.01        7.69     10.75 o
   0   6  20     1359.12     1360.54     25.66 o
   1   6  20       19.40       18.43      3.56 o
   2   6  20      279.75      282.68      8.26 o
   3   6  20       88.08       70.18      7.15 o
   4   6  20      124.29      126.44      8.23 o
   5   6  20       21.90       19.24      5.66 o
   6   6  20       11.93        2.40      6.34 o
   7   6  20        2.77       11.15     10.96 o
   8   6  20        0.20        4.10      8.70 o
   1   7  20        0.49        6.26      4.07 o
   2   7  20       82.85       85.22      6.24 o
   3   7  20       11.18       29.37      5.61 o
   4   7  20       43.65       24.10      6.05 o
   5   7  20        1.37        3.64      5.44 o
   6   7  20        6.96       16.87      8.45 o
   7   7  20       48.05       72.36     11.74 o
   0   8  20     1144.22     1158.61     26.35 o
   1   8  20        1.90       -2.13      4.44 o
   2   8  20      170.33      161.14     10.34 o
   3   8  20       26.88       29.90      7.97 o
   4   8  20        2.84       -2.24      7.56 o
   5   8  20       48.74       26.77      9.43 o
   6   8  20      187.06      226.61     16.96 o
   1   9  20       50.05       52.46      7.85 o
   2   9  20        0.57       -3.61      7.36 o
   3   9  20       64.19       77.14     12.34 o
   4   9  20        1.10        3.11      7.64 o
   5   9  20        2.73        8.32     12.69 o
   0  10  20      135.93      155.45     19.39 o
   1  10  20       24.22       29.37      8.71 o
   2  10  20        3.10       -0.58     11.61 o
   3  10  20       14.49       35.35     14.87 o
   1   1  21      131.91      171.63      4.59 o
   2   1  21     1383.34     1312.58     13.22 o
   3   1  21      877.92      816.69     11.19 o
   4   1  21      128.01      145.67      7.68 o
   5   1  21     1980.54     1936.86     27.08 o
   6   1  21      603.05      574.43     13.12 o
   7   1  21      110.80       95.53      7.21 o
   8   1  21       77.32       86.98      7.71 o
   9   1  21       25.10       24.34      6.20 o
  10   1  21       13.07       14.60      7.21 o
   0   2  21     1319.93     1230.43     27.73 o
   1   2  21     1145.98     1163.46     16.05 o
   2   2  21      726.88      702.39     10.77 o
   3   2  21      444.04      425.19      8.73 o
   4   2  21      606.40      604.11     12.58 o
   5   2  21      236.16      211.87     10.23 o
   6   2  21      143.81      128.39     10.82 o
   7   2  21      234.42      205.78      9.40 o
   8   2  21        0.59       14.22      5.50 o
   9   2  21      116.24      112.47     17.79 o
   1   3  21      155.75      160.73      5.06 o
   2   3  21        2.85        7.82      2.59 o
   3   3  21       68.17       82.50      4.13 o
   4   3  21       59.94       69.67      8.09 o
   5   3  21      397.64      399.88     14.79 o
   6   3  21      616.18      607.42     19.12 o
   7   3  21       93.62      113.86     12.84 o
   8   3  21        1.36       -0.49      7.70 o
   9   3  21       83.89       85.48      9.30 o
   0   4  21      914.31      929.23     36.89 o
   1   4  21      277.30      300.46      7.56 o
   2   4  21      326.43      306.75      8.01 o
   3   4  21      850.76      770.63     16.44 o
   4   4  21      231.37      262.19      9.41 o
   5   4  21      142.51      111.26      7.34 o
   6   4  21      394.83      419.80     15.08 o
   7   4  21       12.43       13.28      6.62 o
   8   4  21       21.96       30.35     11.61 o
   9   4  21        8.57       15.87      9.78 o
   1   5  21      659.18      718.46     10.05 o
   2   5  21     1083.86     1011.66     15.84 o
   3   5  21      216.58      208.77      9.00 o
   4   5  21      331.41      313.24     10.69 o
   5   5  21      240.20      209.91      9.99 o
   6   5  21        0.50        4.27      6.09 o
   7   5  21       38.56       25.51      7.73 o
   8   5  21      147.29      160.77     12.91 o
   0   6  21      490.96      450.44     13.70 o
   1   6  21      287.07      361.15      9.85 o
   2   6  21     1252.27     1164.35     17.33 o
   3   6  21       32.95       56.11      9.88 o
   4   6  21      463.93      451.12     16.69 o
   5   6  21        1.18        2.28      5.10 o
   6   6  21       82.03       64.08      8.78 o
   7   6  21       10.35        5.72      7.45 o
   8   6  21      120.68      129.36     27.42 o
   1   7  21      588.83      567.06     15.93 o
   2   7  21      134.89      136.04      7.02 o
   3   7  21       45.97       62.37      6.88 o
   4   7  21      162.89      193.99     10.37 o
   5   7  21       11.01       12.15      6.34 o
   6   7  21       43.58       25.74      9.18 o
   7   7  21       11.18       34.28      9.87 o
   0   8  21       44.90       51.79     11.87 o
   1   8  21        1.74       11.55      4.84 o
   2   8  21       50.87       68.64      8.09 o
   3   8  21       11.27        6.88      6.96 o
   4   8  21       12.23       -4.06      5.99 o
   5   8  21        8.72       12.94      8.60 o
   6   8  21       37.31       68.84     11.91 o
   1   9  21       38.70       46.74      6.94 o
   2   9  21       31.29       28.83     14.76 o
   3   9  21        2.94       -6.91      6.91 o
   4   9  21       74.78       95.06     11.96 o
   5   9  21       59.72       88.01     14.90 o
   0  10  21      105.23       68.71     15.60 o
   1  10  21        0.00       -7.01      7.01 o
   2  10  21       37.69       35.93     13.61 o
   3  10  21       91.59       93.51     18.96 o
   0   0  22     1249.82     1400.22     37.61 o
   1   0  22     2963.91     2807.76     52.21 o
   2   0  22      550.94      545.90     10.01 o
   3   0  22       14.73       10.71      4.66 o
   4   0  22     4595.59     4385.56     74.53 o
   5   0  22     1650.09     1582.97     31.35 o
   6   0  22       60.06       82.39     15.90 o
   7   0  22        5.04       16.80      7.15 o
   8   0  22       62.38       48.90      9.44 o
   9   0  22       30.76       30.53      9.33 o
   1   1  22       50.70       80.87      5.16 o
   2   1  22      713.73      721.53     12.28 o
   3   1  22     3633.41     3449.33     36.63 o
   4   1  22        6.72       21.52      5.19 o
   5   1  22      100.62      127.30      9.35 o
   6   1  22      125.07      121.26      7.21 o
   7   1  22        2.32        0.62      4.42 o
   8   1  22       63.71       67.23      7.08 o
   9   1  22       33.16       57.23      8.27 o
   0   2  22      895.51      950.50     23.84 o
   1   2  22       12.36       17.56      4.24 o
   2   2  22      398.85      400.46      9.82 o
   3   2  22     1503.04     1440.85     22.92 o
   4   2  22      227.83      231.14      8.27 o
   5   2  22       64.00       73.68     12.56 o
   6   2  22       40.21       55.80      8.36 o
   7   2  22      421.87      441.58     15.20 o
   8   2  22      121.88      101.02      8.10 o
   9   2  22      141.77      168.44     11.18 o
   1   3  22       46.04       50.97      3.75 o
   2   3  22      526.87      496.09      9.37 o
   3   3  22      119.74      105.09      4.58 o
   4   3  22      112.86      140.15      7.22 o
   5   3  22      433.33      419.06     13.80 o
   6   3  22        1.84       10.96      5.81 o
   7   3  22       40.05       60.63      8.34 o
   8   3  22       41.30       58.68      9.07 o
   9   3  22      108.02      117.17     13.70 o
   0   4  22      237.03      249.72     20.39 o
   1   4  22     1418.61     1415.58     21.34 o
   2   4  22       15.06       19.68      4.46 o
   3   4  22      427.06      488.44     13.12 o
   4   4  22        7.80        3.55      4.04 o
   5   4  22        0.19       -2.85      4.73 o
   6   4  22      223.37      217.60     11.96 o
   7   4  22      182.16      155.28     11.61 o
   8   4  22        0.45       -3.09      6.98 o
   9   4  22        6.68        9.64      7.69 o
   1   5  22     4514.77     4504.92     42.16 o
   2   5  22     1239.44     1186.90     22.78 o
   3   5  22      380.41      328.38     11.81 o
   4   5  22        2.60       -2.83      4.23 o
   5   5  22      340.82      299.49     12.93 o
   6   5  22        2.70        9.34      7.95 o
   7   5  22       13.64       25.45      7.60 o
   8   5  22        2.10       14.39      7.67 o
   0   6  22       52.02       43.17      6.15 o
   1   6  22        4.70       -0.04      3.59 o
   2   6  22        9.32       22.79      4.17 o
   3   6  22       39.55       27.41      6.11 o
   4   6  22       43.80       21.89      5.48 o
   5   6  22      222.40      230.95     11.08 o
   6   6  22       46.29       34.80      9.21 o
   7   6  22        4.02        4.05      6.72 o
   8   6  22        0.00       21.54      9.85 o
   1   7  22      681.34      749.25     21.22 o
   2   7  22      230.93      189.65      7.82 o
   3   7  22        0.90        0.09      4.85 o
   4   7  22       52.88       41.11      6.75 o
   5   7  22       15.38       20.36      7.23 o
   6   7  22       14.05       34.77      9.34 o
   7   7  22      125.29      157.81     15.38 o
   0   8  22       31.68       30.45     13.92 o
   1   8  22       61.56       84.08      6.81 o
   2   8  22        0.18       -0.11      6.62 o
   3   8  22      176.60      192.55     20.05 o
   4   8  22        3.22        2.77      6.58 o
   5   8  22       17.37        0.52     16.74 o
   6   8  22       11.94       30.66      9.95 o
   1   9  22       18.47       16.51      5.98 o
   2   9  22       34.19       37.70     14.84 o
   3   9  22        1.46       -2.79      8.47 o
   4   9  22       42.77       25.01     11.32 o
   0  10  22       26.70       -1.73     10.56 o
   1  10  22       38.95       42.24      9.57 o
   2  10  22       76.05       90.41     16.92 o
   1   1  23     1266.01     1237.97     16.23 o
   2   1  23      924.70      905.10     11.41 o
   3   1  23     2932.63     2790.48     31.00 o
   4   1  23      699.05      646.51     14.06 o
   5   1  23      888.00      763.77     15.50 o
   6   1  23      359.06      362.77     11.58 o
   7   1  23        1.50        3.31      4.70 o
   8   1  23        0.58        2.40      4.99 o
   9   1  23       29.81       30.04      6.75 o
   0   2  23       70.35       77.72     12.24 o
   1   2  23      437.33      408.30      9.38 o
   2   2  23       79.74       63.09      5.75 o
   3   2  23       89.47       77.26      4.49 o
   4   2  23      492.98      471.04     14.80 o
   5   2  23       92.95       92.44     11.49 o
   6   2  23      333.18      326.62     11.73 o
   7   2  23        0.04        2.78      5.41 o
   8   2  23        1.54        9.74      5.43 o
   9   2  23       68.24       66.71      8.82 o
   1   3  23       19.75       15.92      2.81 o
   2   3  23      516.75      524.28     12.13 o
   3   3  23       33.27       39.23      4.60 o
   4   3  23       13.51       13.23      4.27 o
   5   3  23      228.31      232.51     12.17 o
   6   3  23       20.29       18.91      6.08 o
   7   3  23       27.97       18.71      7.99 o
   8   3  23       13.65       16.80      7.05 o
   9   3  23        2.36       -2.40      6.43 o
   0   4  23     6390.72     6060.65    144.02 o
   1   4  23       66.63       53.22      4.82 o
   2   4  23       45.92       78.37     12.01 o
   3   4  23       62.04       88.72      6.72 o
   4   4  23       78.25       78.11      6.38 o
   5   4  23       53.30       42.31      6.88 o
   6   4  23       70.89       78.45      8.62 o
   7   4  23      731.86      689.85     20.94 o
   8   4  23        8.66       25.06      8.20 o
   1   5  23       19.51       38.02      6.66 o
   2   5  23      513.09      565.99     11.09 o
   3   5  23     1749.20     1700.33     38.09 o
   4   5  23       25.19       31.64      5.52 o
   5   5  23       34.06       34.29      6.68 o
   6   5  23       52.64       20.82      7.04 o
   7   5  23       16.09       15.62      7.33 o
   8   5  23        0.23       -3.22      8.10 o
   0   6  23      529.31      436.59     13.40 o
   1   6  23      901.44      963.14     18.30 o
   2   6  23      123.98      126.27      6.19 o
   3   6  23      154.88      171.57     15.97 o
   4   6  23        3.93       -1.03      4.67 o
   5   6  23      229.01      258.77     13.18 o
   6   6  23       11.72        3.13      6.39 o
   7   6  23       43.04       40.17      8.42 o
   1   7  23        7.00       13.92      4.23 o
   2   7  23       98.12      100.51      6.26 o
   3   7  23        9.90        7.94      5.80 o
   4   7  23      323.15      359.92     13.21 o
   5   7  23        3.91        5.39      6.42 o
   6   7  23       39.84       42.47     10.17 o
   7   7  23       35.56       18.26      9.47 o
   0   8  23       27.06       19.62      7.59 o
   1   8  23       41.60       46.74      6.28 o
   2   8  23      212.95      224.25     13.38 o
   3   8  23       24.74       26.58      8.02 o
   4   8  23        2.10       -3.62      7.10 o
   5   8  23        6.82       -5.58      7.26 o
   1   9  23       16.06        5.19      5.67 o
   2   9  23       96.45       89.83     12.39 o
   3   9  23      100.61       81.66     34.75 o
   4   9  23       10.29       11.64      9.95 o
   0  10  23       18.05       25.16     12.45 o
   1  10  23        2.49        0.39      7.64 o
   0   0  24      548.48      482.16     19.25 o
   1   0  24     1159.47     1142.66     20.42 o
   2   0  24     2548.15     2508.56     36.05 o
   3   0  24      413.13      395.59     14.24 o
   4   0  24       70.69       87.24      8.91 o
   5   0  24      257.43      269.79     14.51 o
   6   0  24     1685.70     1676.40     51.81 o
   7   0  24       94.00       80.17      9.83 o
   8   0  24       59.02       67.41     10.34 o
   9   0  24       23.57       49.15     10.63 o
   1   1  24      297.98      340.20      7.77 o
   2   1  24      138.54      136.40      5.47 o
   3   1  24        2.57       10.78      5.04 o
   4   1  24      562.02      560.14     16.67 o
   5   1  24       26.61       28.69      5.46 o
   6   1  24      444.18      428.71     12.54 o
   7   1  24       24.96       36.69      5.78 o
   8   1  24      250.34      264.94     11.07 o
   9   1  24        0.17        5.17      5.94 o
   0   2  24      467.04      460.38     37.91 o
   1   2  24      454.88      422.22      9.84 o
   2   2  24      321.37      312.58      8.99 o
   3   2  24       21.67       14.21      4.84 o
   4   2  24      941.60      843.92     20.24 o
   5   2  24      130.84      149.82      9.29 o
   6   2  24       18.75       19.09      5.40 o
   7   2  24      180.10      160.13      9.43 o
   8   2  24       28.11       33.47      6.97 o
   9   2  24       12.29       20.27      7.16 o
   1   3  24      601.50      584.03     11.15 o
   2   3  24     1912.66     1799.27     26.50 o
   3   3  24        2.79        5.01      4.43 o
   4   3  24      561.59      475.50     15.47 o
   5   3  24       55.04       69.91     10.41 o
   6   3  24        1.16       -7.19      7.19 o
   7   3  24        3.30        3.37      6.51 o
   8   3  24       14.00       18.75      6.56 o
   9   3  24       14.53       23.30      7.44 o
   0   4  24      397.16      498.68     28.07 o
   1   4  24       79.01       85.65      5.35 o
   2   4  24      192.12      186.01      9.63 o
   3   4  24        0.88        2.39      4.24 o
   4   4  24       47.91       32.98      5.66 o
   5   4  24       33.35       39.34      6.70 o
   6   4  24        9.12        8.88      5.93 o
   7   4  24        6.69       31.45     13.02 o
   8   4  24      246.44      234.91     19.93 o
   1   5  24        3.74       17.68      5.26 o
   2   5  24        5.67        6.06      5.57 o
   3   5  24      232.27      278.13     12.74 o
   4   5  24       29.74       21.19      5.77 o
   5   5  24      192.75      199.81     11.47 o
   6   5  24      103.83       91.52      9.68 o
   7   5  24        1.58        0.88      6.80 o
   8   5  24       27.00       43.16     12.75 o
   0   6  24       41.61       71.43      8.22 o
   1   6  24        9.75       18.11      9.35 o
   2   6  24        9.72       14.20      4.25 o
   3   6  24        0.13       -1.37      5.25 o
   4   6  24      152.64      149.33     11.31 o
   5   6  24       13.97       12.11      6.46 o
   6   6  24        0.23       -1.00      8.07 o
   7   6  24       13.60       16.10      7.51 o
   1   7  24        0.58        4.20      3.84 o
   2   7  24       40.25       27.92      4.55 o
   3   7  24       49.22       49.78      7.45 o
   4   7  24        3.50        4.89      6.65 o
   5   7  24       33.65       31.38      9.02 o
   6   7  24        0.68        5.53      7.09 o
   0   8  24       22.13        7.99     11.92 o
   1   8  24        4.89        4.31      4.77 o
   2   8  24        0.03        1.37     11.60 o
   3   8  24        0.87        0.40      6.63 o
   4   8  24       66.16       71.08     10.55 o
   5   8  24       22.34       23.24      9.41 o
   1   9  24        2.74        8.42      5.66 o
   2   9  24      264.91      245.97     22.23 o
   3   9  24        0.45       -5.53      8.00 o
   4   9  24        7.09       12.43     10.57 o
   1   1  25      180.95      179.66      5.45 o
   2   1  25      103.68       75.42      4.09 o
   3   1  25        6.39        8.46      4.40 o
   4   1  25        4.35        5.43      6.69 o
   5   1  25      186.19      183.56      8.85 o
   6   1  25      405.26      380.14     11.97 o
   7   1  25      165.18      181.44      9.75 o
   8   1  25       22.59       26.53      6.06 o
   9   1  25       63.30       73.76      9.36 o
   0   2  25       15.91       37.28      3.87 o
   1   2  25       35.22       44.13      5.13 o
   2   2  25        3.47        3.72      3.48 o
   3   2  25       12.90        9.52      4.61 o
   4   2  25       31.54       27.75      5.26 o
   5   2  25       32.81       28.08      5.51 o
   6   2  25        2.47        4.70      4.56 o
   7   2  25       25.72       40.09      6.61 o
   8   2  25       27.33       34.86      6.97 o
   9   2  25       96.16      132.87     10.68 o
   1   3  25     2162.43     2064.49     32.66 o
   2   3  25      692.93      631.97     24.85 o
   3   3  25      145.24      148.62      9.03 o
   4   3  25       35.02       29.93      6.23 o
   5   3  25      303.86      281.32     11.99 o
   6   3  25       16.62       12.58      5.97 o
   7   3  25      264.97      263.09     13.65 o
   8   3  25      187.39      166.25     10.82 o
   0   4  25     2134.99     1969.44     62.16 o
   1   4  25      421.15      401.15     12.00 o
   2   4  25        1.04        3.20      4.53 o
   3   4  25       72.79       85.83     11.81 o
   4   4  25       33.51       26.07      6.45 o
   5   4  25       13.32       19.14      6.03 o
   6   4  25       82.16       74.13      8.84 o
   7   4  25      368.20      360.01     18.83 o
   8   4  25       21.27       29.94      8.49 o
   1   5  25      418.80      389.62     23.73 o
   2   5  25       62.92       82.18      7.69 o
   3   5  25      450.80      466.99     14.11 o
   4   5  25      133.63      132.69     13.87 o
   5   5  25       24.98       25.93      6.90 o
   6   5  25        0.08        8.28      8.22 o
   7   5  25       15.50       26.70      8.11 o
   8   5  25        0.12        5.36      8.89 o
   0   6  25      601.50      511.09     16.87 o
   1   6  25      230.67      229.03     13.65 o
   2   6  25      460.56      458.91     10.26 o
   3   6  25       33.18       48.57      6.87 o
   4   6  25      120.09      129.84     15.74 o
   5   6  25       20.55       34.04      7.42 o
   6   6  25        8.26       14.48      7.12 o
   7   6  25       44.82       52.30      9.66 o
   1   7  25        2.21       -1.09      6.06 o
   2   7  25       36.80       32.38      4.97 o
   3   7  25      133.00      130.99     12.37 o
   4   7  25      199.02      200.60     13.55 o
   5   7  25        2.32        1.89      6.16 o
   6   7  25        7.90       16.19      7.45 o
   0   8  25       47.96       32.28      8.06 o
   1   8  25      128.32      145.66      8.70 o
   2   8  25      181.30      187.91     12.73 o
   3   8  25       19.83       18.36      8.08 o
   4   8  25       35.28       32.61      9.29 o
   5   8  25       22.75       33.24     11.70 o
   1   9  25       10.29        6.60      9.80 o
   2   9  25       11.45        1.71      7.10 o
   3   9  25       46.07       44.91     11.30 o
   0   0  26     1193.34     1192.55     35.59 o
   1   0  26        2.61       10.24      4.68 o
   2   0  26     1210.33     1256.08     27.17 o
   3   0  26       72.36       74.28      7.93 o
   4   0  26      839.86      787.38     22.92 o
   5   0  26        4.11        5.36      6.31 o
   6   0  26       80.26       81.60     14.66 o
   7   0  26      189.80      207.90     15.70 o
   8   0  26        0.93        6.55      7.07 o
   9   0  26        8.30       -7.43      7.43 o
   1   1  26      274.40      248.32      6.50 o
   2   1  26        4.47        5.84      3.10 o
   3   1  26      538.86      510.91     11.67 o
   4   1  26      134.20      107.72      6.67 o
   5   1  26      483.38      465.67     15.26 o
   6   1  26       16.95       26.74      5.84 o
   7   1  26       24.67       22.05      5.82 o
   8   1  26       40.74       34.02      7.72 o
   9   1  26       12.09       10.80      6.60 o
   0   2  26       12.58        6.21      7.04 o
   1   2  26     2500.36     2476.94     32.49 o
   2   2  26      375.54      352.81      8.45 o
   3   2  26       24.74       29.96      5.71 o
   4   2  26       36.45       42.93      5.14 o
   5   2  26      398.28      372.09     13.22 o
   6   2  26        1.96        4.59      4.77 o
   7   2  26      534.02      541.99     15.49 o
   8   2  26       29.76       29.05      6.90 o
   1   3  26      478.24      440.96     12.26 o
   2   3  26        4.19       22.07     11.12 o
   3   3  26     1738.97     1609.69     30.05 o
   4   3  26        0.46        1.28      4.90 o
   5   3  26        6.43       11.19      5.97 o
   6   3  26       16.62        9.76      6.05 o
   7   3  26       10.76        9.89      5.85 o
   8   3  26       27.11       37.85      7.37 o
   0   4  26      292.39      287.41     22.23 o
   1   4  26        3.51        1.94      3.99 o
   2   4  26      423.13      380.50     12.93 o
   3   4  26        2.56        4.24      5.12 o
   4   4  26      491.50      491.19     16.72 o
   5   4  26       38.58       14.92      7.15 o
   6   4  26       73.74       75.58      8.89 o
   7   4  26       13.83       24.07      7.93 o
   8   4  26        2.43       -0.73      7.32 o
   1   5  26      324.55      311.84     11.39 o
   2   5  26      394.20      319.76     16.94 o
   3   5  26       34.38       35.13      6.02 o
   4   5  26       42.27       45.74      7.85 o
   5   5  26       75.76       68.96     10.80 o
   6   5  26       94.59       98.04     10.01 o
   7   5  26       77.96       96.85     10.92 o
   0   6  26      197.84      194.10     10.85 o
   1   6  26      178.28      157.62      7.07 o
   2   6  26      160.88      175.27      8.45 o
   3   6  26        7.16       19.56      5.67 o
   4   6  26       71.31       58.33     14.52 o
   5   6  26        4.26       -1.80      6.74 o
   6   6  26        3.64       -2.17      6.50 o
   7   6  26        2.74        2.40      7.39 o
   1   7  26        0.15        0.59      3.94 o
   2   7  26       25.13       10.50      4.27 o
   3   7  26        2.33        8.05      6.59 o
   4   7  26        0.32        9.22      7.03 o
   5   7  26       13.83       20.82      8.74 o
   6   7  26       15.19       26.12      8.23 o
   0   8  26       85.15       68.97      9.64 o
   1   8  26      125.17      140.26      8.56 o
   2   8  26      184.29      189.05     13.20 o
   3   8  26       42.50       22.18      8.38 o
   4   8  26       48.89       58.88     10.24 o
   5   8  26       60.01      100.18     19.28 o
   1   9  26       21.60       21.80      6.11 o
   2   9  26       71.31       63.76     10.10 o
   3   9  26       69.19       77.43     13.15 o
   1   1  27       44.42       66.89      4.10 o
   2   1  27      388.86      360.24      9.27 o
   3   1  27      529.20      534.93     12.03 o
   4   1  27        5.54        5.58      4.62 o
   5   1  27       43.16       46.54      6.59 o
   6   1  27       20.99       15.53      5.44 o
   7   1  27       27.33       24.49      6.01 o
   8   1  27        0.89       15.08      6.15 o
   0   2  27      524.31      492.20     17.88 o
   1   2  27      180.87      211.32     11.65 o
   2   2  27     1744.72     1623.38     22.96 o
   3   2  27       79.30       62.95      5.64 o
   4   2  27      523.84      490.03     12.51 o
   5   2  27        7.29        8.60      6.33 o
   6   2  27        9.22        5.33      5.09 o
   7   2  27       28.83       43.81      6.85 o
   8   2  27       88.91      110.59     11.18 o
   1   3  27        1.78        9.17      4.17 o
   2   3  27      976.43      986.69     21.21 o
   3   3  27      713.80      719.96     18.73 o
   4   3  27      218.54      237.91     11.70 o
   5   3  27        0.02       -5.01      5.01 o
   6   3  27       16.87        7.62      6.04 o
   7   3  27      105.27      112.65      8.94 o
   8   3  27       48.08       42.82      7.71 o
   0   4  27     1455.08     1593.39     54.81 o
   1   4  27       57.16       62.52      6.02 o
   2   4  27       29.76       34.47      7.22 o
   3   4  27       21.24       16.21      5.89 o
   4   4  27       41.61       69.16      8.38 o
   5   4  27      231.40      215.65     12.91 o
   6   4  27       64.11       72.12      9.08 o
   7   4  27        2.13       -0.86      6.57 o
   8   4  27       17.50        5.59      7.81 o
   1   5  27       15.09       26.06      5.21 o
   2   5  27       86.42       84.05      7.86 o
   3   5  27       14.57       30.58      6.61 o
   4   5  27       42.34       53.21      8.18 o
   5   5  27        1.97        4.15      7.13 o
   6   5  27       50.82       42.39      9.39 o
   7   5  27       19.21       29.25      8.26 o
   0   6  27        7.02       -5.92      8.88 o
   1   6  27       32.28       38.79      4.57 o
   2   6  27      385.37      390.50     10.75 o
   3   6  27       65.36       59.40      7.46 o
   4   6  27        5.06        6.58      7.23 o
   5   6  27        8.04       10.98      7.50 o
   6   6  27       54.34       54.93     11.67 o
   1   7  27       41.65       32.96      5.86 o
   2   7  27      193.45      169.06     11.31 o
   3   7  27       66.10       73.87      9.62 o
   4   7  27       68.61       72.13     12.22 o
   5   7  27       38.14       52.94     11.07 o
   0   8  27       16.46       28.46      9.17 o
   1   8  27       15.43       11.64      5.06 o
   2   8  27       56.56       52.91      9.21 o
   3   8  27       22.25       32.57      8.81 o
   4   8  27        0.03       -2.09      7.20 o
   1   9  27       27.95       27.05      8.10 o
   2   9  27        4.25       -6.17      7.00 o
   0   0  28      329.98      345.12     26.31 o
   1   0  28      357.35      366.31     13.12 o
   2   0  28      157.63      152.75      9.48 o
   3   0  28      295.44      247.72     19.47 o
   4   0  28      724.80      668.61     30.84 o
   5   0  28        6.41        5.94      6.42 o
   6   0  28      637.23      591.85     22.67 o
   7   0  28      147.89      152.06     14.25 o
   8   0  28       46.97       61.84     14.87 o
   1   1  28       42.58       45.98      5.60 o
   2   1  28      117.11      119.54      5.94 o
   3   1  28      107.18      111.13      6.57 o
   4   1  28      818.36      743.58     18.61 o
   5   1  28       88.46       84.61      6.93 o
   6   1  28       18.07       20.20      5.69 o
   7   1  28       12.25       13.16      5.93 o
   8   1  28      112.49      132.18      9.96 o
   0   2  28     2347.89     2310.09     41.67 o
   1   2  28       17.29       13.16      5.12 o
   2   2  28      201.00      188.69      7.83 o
   3   2  28       52.74       51.91      4.99 o
   4   2  28      372.23      357.77     10.81 o
   5   2  28        2.78        1.05      4.07 o
   6   2  28      135.99      154.39      9.43 o
   7   2  28       62.84       72.84      7.81 o
   8   2  28       53.79       49.12      7.90 o
   1   3  28      293.89      271.22     10.11 o
   2   3  28      748.13      738.53     18.17 o
   3   3  28      556.73      536.28     16.22 o
   4   3  28        9.18       16.33      5.68 o
   5   3  28        7.76        7.18      6.08 o
   6   3  28        3.23        2.86      5.66 o
   7   3  28      185.27      157.60      9.94 o
   8   3  28        5.95        5.59      6.28 o
   0   4  28      132.73      144.43     17.34 o
   1   4  28      173.40      166.13      8.55 o
   2   4  28       19.79       15.14      5.14 o
   3   4  28        1.71        1.62      5.04 o
   4   4  28       17.60       23.43      6.40 o
   5   4  28       51.18       55.37      8.67 o
   6   4  28        2.19        2.54      6.92 o
   7   4  28       41.60       47.58      8.75 o
   1   5  28      110.31       97.48      7.30 o
   2   5  28       93.92      121.69      8.95 o
   3   5  28      109.89      121.44     19.35 o
   4   5  28       50.98       39.82      7.69 o
   5   5  28       55.95       36.51      8.36 o
   6   5  28      130.88      140.45     12.59 o
   7   5  28        9.24       15.60      7.75 o
   0   6  28       12.06       12.04      5.34 o
   1   6  28        1.77       -2.04      3.65 o
   2   6  28       28.52       29.19      4.81 o
   3   6  28       19.19       13.74      6.69 o
   4   6  28        1.16        5.81      6.85 o
   5   6  28       39.55       44.36      8.93 o
   6   6  28        2.06        2.94      7.73 o
   1   7  28       32.83       16.91      4.73 o
   2   7  28        0.86        8.40      6.20 o
   3   7  28       75.88       92.66     10.32 o
   4   7  28       19.13       22.92     10.57 o
   5   7  28       12.36       11.11      8.45 o
   0   8  28       12.35       13.41      7.58 o
   1   8  28       26.15       32.27      7.21 o
   2   8  28        0.87       -0.53      6.54 o
   3   8  28        2.33        4.83      7.37 o
   4   8  28        0.04        4.69      7.91 o
   1   9  28       12.42        8.25      7.36 o
   1   1  29        0.34        3.79      3.21 o
   2   1  29      201.97      188.24      7.30 o
   3   1  29      198.13      185.67      8.04 o
   4   1  29        8.43       18.69      4.46 o
   5   1  29       19.83       24.56      5.39 o
   6   1  29       38.74       54.28      6.80 o
   7   1  29      116.70      112.91     13.25 o
   8   1  29        2.52       10.31      6.59 o
   1   2  29      194.02      201.27      6.80 o
   2   2  29       77.31       77.22      5.06 o
   3   2  29       56.84       59.04      5.11 o
   4   2  29       90.15       92.95      7.95 o
   5   2  29       43.63       46.67      6.01 o
   6   2  29        0.79        7.08      5.20 o
   7   2  29       47.64       49.51      7.68 o
   8   2  29       75.76       72.00      8.68 o
   1   3  29      169.37      180.34      8.68 o
   2   3  29      290.37      305.66     11.79 o
   3   3  29       13.93       21.41      5.66 o
   4   3  29        0.56       -1.62      4.88 o
   5   3  29       24.24       21.75      5.58 o
   6   3  29      138.39      134.92      9.29 o
   7   3  29        0.09       14.48      6.37 o
   8   3  29       11.45      -11.03     17.70 o
   0   4  29      183.64      185.05     19.34 o
   1   4  29      567.28      592.31     15.41 o
   2   4  29        8.39       13.42      5.26 o
   3   4  29        4.34       -3.87      4.86 o
   4   4  29      192.70      218.25     12.53 o
   5   4  29       25.40       47.24      8.41 o
   6   4  29        4.84       -6.44      6.44 o
   7   4  29       76.76       72.48     11.77 o
   1   5  29        0.58        8.47      7.12 o
   2   5  29        6.98        7.12      5.68 o
   3   5  29      646.63      628.09     19.13 o
   4   5  29       21.13       28.20      7.50 o
   5   5  29       16.02       31.69      8.15 o
   6   5  29        0.52        3.22      7.35 o
   7   5  29        0.80       17.11     10.97 o
   0   6  29       33.77       26.85      6.10 o
   1   6  29       32.87       26.48      5.05 o
   2   6  29       47.39       41.24      9.27 o
   3   6  29       22.19       12.63     11.38 o
   4   6  29       67.12       89.18     10.17 o
   5   6  29       58.85       38.68      9.38 o
   6   6  29       85.69      104.16     11.90 o
   1   7  29       22.52       26.86      5.08 o
   2   7  29      111.06      132.43     14.28 o
   3   7  29      166.76      177.32     12.73 o
   4   7  29       55.41       70.53     16.67 o
   5   7  29       65.58       40.05      9.98 o
   0   8  29       87.71       97.52     24.09 o
   1   8  29       40.42       53.06      6.48 o
   2   8  29       12.01       -0.75      8.23 o
   3   8  29       59.76       26.70      8.69 o
   0   0  30     1454.48     1290.52     40.18 o
   1   0  30      805.06      835.87     21.75 o
   2   0  30       40.40       57.31      7.22 o
   3   0  30       14.14        6.21      5.69 o
   4   0  30       55.27       51.73      8.08 o
   5   0  30      139.58      154.98     13.95 o
   6   0  30      283.26      288.01     16.85 o
   7   0  30      155.57      179.85     15.10 o
   8   0  30        0.63        2.47      8.65 o
   1   1  30      362.61      379.72      9.88 o
   2   1  30      524.46      508.84     16.82 o
   3   1  30        2.93        7.95      3.71 o
   4   1  30       60.72       49.83      5.59 o
   5   1  30      336.36      315.61     11.40 o
   6   1  30       70.38       81.67      7.72 o
   7   1  30       58.06       64.89      8.14 o
   8   1  30       49.02       60.79     12.03 o
   0   2  30        1.02       13.00      4.42 o
   1   2  30       39.39       39.01      4.06 o
   2   2  30       83.19       75.69      5.06 o
   3   2  30        1.74        3.76      3.33 o
   4   2  30      146.81      158.20      8.90 o
   5   2  30      147.69      152.83      8.70 o
   6   2  30        5.75       10.04      5.26 o
   7   2  30       14.72       13.23      6.45 o
   8   2  30       97.11       93.16     13.85 o
   1   3  30       80.39       91.34      6.86 o
   2   3  30       32.86       41.29      6.13 o
   3   3  30      172.33      186.10      7.33 o
   4   3  30      119.37      126.15     12.30 o
   5   3  30       83.52      109.03      7.90 o
   6   3  30       41.76       51.86     11.90 o
   7   3  30        0.14       -0.82      5.71 o
   0   4  30       73.07       76.13      5.90 o
   1   4  30       34.67       49.66      6.02 o
   2   4  30      216.86      207.52     25.10 o
   3   4  30      161.33      182.58     10.93 o
   4   4  30      262.14      255.59     13.39 o
   5   4  30       69.78       61.93      9.14 o
   6   4  30        1.53       -7.93      7.93 o
   7   4  30        0.14       -5.64      5.64 o
   1   5  30       76.35       85.25     11.60 o
   2   5  30       62.30       69.26      7.88 o
   3   5  30      179.86      156.41     13.81 o
   4   5  30       15.39       11.33      6.89 o
   5   5  30      129.29      115.24     11.33 o
   6   5  30        4.06       -4.72      7.12 o
   0   6  30        7.49       -4.73      6.46 o
   1   6  30        3.98        1.16      3.54 o
   2   6  30       33.86       34.14      7.28 o
   3   6  30       39.59       54.59      9.68 o
   4   6  30        0.36       -2.83      6.60 o
   5   6  30       45.64       47.78      9.83 o
   1   7  30        9.64       14.75      4.65 o
   2   7  30       40.36       40.49      8.01 o
   3   7  30        7.44       12.56     10.42 o
   4   7  30        2.71       -6.84      6.84 o
   0   8  30       16.18       41.36     23.48 o
   1   8  30        3.73       -4.65      4.65 o
   2   8  30        2.47       -5.73      6.52 o
   1   1  31      123.49      106.13      6.22 o
   2   1  31      837.32      856.88     19.38 o
   3   1  31      272.70      214.56      8.38 o
   4   1  31       31.44       35.10      6.76 o
   5   1  31      166.98      166.93     10.58 o
   6   1  31       45.56       41.84      9.39 o
   7   1  31        2.74        1.24      5.80 o
   0   2  31      736.17      728.53     19.37 o
   1   2  31        5.77        9.29      4.05 o
   2   2  31        0.04        1.45      3.40 o
   3   2  31       82.42       87.74      9.09 o
   4   2  31       51.90       64.08      5.97 o
   5   2  31      116.21      143.13      8.79 o
   6   2  31        0.03       -1.50      5.25 o
   7   2  31       21.60       29.89      8.89 o
   1   3  31      365.47      405.98     12.78 o
   2   3  31       74.40       98.05      7.87 o
   3   3  31        0.02       -0.39      3.93 o
   4   3  31        7.33       15.49      4.41 o
   5   3  31       26.15       30.41      7.02 o
   6   3  31       16.95       16.38      6.12 o
   7   3  31       38.80       26.79      7.29 o
   0   4  31       43.69       57.11      6.12 o
   1   4  31       12.72       17.45      4.88 o
   2   4  31       28.39       39.58      8.45 o
   3   4  31        2.50        0.98      5.48 o
   4   4  31        3.99        8.42      6.03 o
   5   4  31       18.23       15.65      7.20 o
   6   4  31       66.96       71.40     10.12 o
   1   5  31       83.58       91.37      7.60 o
   2   5  31      125.88      120.45     15.57 o
   3   5  31      266.30      248.72     13.18 o
   4   5  31      345.85      358.90     15.97 o
   5   5  31       48.17       47.36      9.26 o
   6   5  31        0.02       -0.17      8.09 o
   0   6  31      355.68      305.23     13.00 o
   1   6  31       28.80       38.32     11.24 o
   2   6  31      154.57      137.05     10.26 o
   3   6  31        0.27        2.72      7.49 o
   4   6  31       64.12       51.92      9.48 o
   5   6  31       17.44       25.57     12.99 o
   1   7  31      150.86      164.45      9.63 o
   2   7  31        0.03       -2.65      6.23 o
   3   7  31      101.58       83.05     10.29 o
   4   7  31      141.92      151.97     12.86 o
   0   8  31      113.43      152.26     12.42 o
   1   8  31        3.26        1.86      6.25 o
   2   8  31        1.99       -0.87     12.97 o
   0   0  32      824.41      938.20     33.77 o
   1   0  32     1324.01     1271.56     29.31 o
   2   0  32        6.55        5.30      5.55 o
   3   0  32      154.33      133.31     12.98 o
   4   0  32        7.26       25.74     12.90 o
   5   0  32      396.58      367.46     17.67 o
   6   0  32      347.59      375.17     19.02 o
   7   0  32       37.24       71.59     11.97 o
   1   1  32      316.22      338.83      9.84 o
   2   1  32       14.23       23.96      4.24 o
   3   1  32       88.31       97.30      8.54 o
   4   1  32      301.18      292.41     10.41 o
   5   1  32      189.25      174.22      9.42 o
   6   1  32        9.16       13.97      5.60 o
   7   1  32        1.68       -4.35      5.39 o
   0   2  32       19.96       14.84      7.14 o
   1   2  32        3.16       -0.17      3.83 o
   2   2  32       70.51       82.98      5.49 o
   3   2  32      201.51      203.96      8.39 o
   4   2  32        4.48        0.88      4.03 o
   5   2  32        4.38       -4.42      5.57 o
   6   2  32        8.24        3.69      5.47 o
   7   2  32       52.75       50.04      7.91 o
   1   3  32       19.16       30.16      5.31 o
   2   3  32       37.67       34.26      6.14 o
   3   3  32       71.77       58.61      5.20 o
   4   3  32        0.18        3.59      4.85 o
   5   3  32       63.89       81.79      7.56 o
   6   3  32        1.68       -5.15      5.15 o
   7   3  32        7.03        6.24      6.04 o
   0   4  32       20.37       17.18      4.67 o
   1   4  32      108.68      103.41      7.73 o
   2   4  32        0.01        2.72      4.99 o
   3   4  32       46.70       45.92      7.46 o
   4   4  32        0.04        3.82      6.10 o
   5   4  32       95.86       94.58     10.62 o
   6   4  32        6.24       -0.41      7.13 o
   1   5  32       45.87       69.01      7.15 o
   2   5  32       22.92       20.88      6.18 o
   3   5  32      128.47      153.63     12.55 o
   4   5  32       66.37       62.83      9.17 o
   5   5  32        0.01       -5.83      7.48 o
   0   6  32       79.62       89.03      8.72 o
   1   6  32        7.20        1.72      5.40 o
   2   6  32       42.44       65.72      8.43 o
   3   6  32        1.32        9.73      6.79 o
   4   6  32       38.29       61.95      9.84 o
   5   6  32       41.66       54.27     10.16 o
   1   7  32       19.02       20.98      7.85 o
   2   7  32        0.11        2.01      6.36 o
   3   7  32        5.50       11.61      7.63 o
   1   1  33      332.39      341.77     14.97 o
   2   1  33       30.21       23.66      4.53 o
   3   1  33      177.05      193.29     11.06 o
   4   1  33       17.26       22.06      5.28 o
   5   1  33       17.20        5.06      5.13 o
   6   1  33       11.47        2.86      5.25 o
   7   1  33       22.10       27.78      7.22 o
   0   2  33      158.92      176.00     10.79 o
   1   2  33      264.97      271.46      8.81 o
   2   2  33       61.84       75.63      5.61 o
   3   2  33      115.25      129.57     15.83 o
   4   2  33        8.38        6.90      4.33 o
   5   2  33        1.55        3.21      4.74 o
   6   2  33        9.79       16.30      5.62 o
   7   2  33       40.10       59.12      8.01 o
   1   3  33       72.46       82.24      5.29 o
   2   3  33        1.91        0.62      4.91 o
   3   3  33        6.56       14.02      3.98 o
   4   3  33       57.88       66.76      6.29 o
   5   3  33       24.72       29.10      5.95 o
   6   3  33        7.65       12.61      5.81 o
   0   4  33        0.48        4.78      4.42 o
   1   4  33        9.56        7.14      5.63 o
   2   4  33       85.20       75.55      8.09 o
   3   4  33       94.48       96.89      9.31 o
   4   4  33       12.05        6.00      4.64 o
   5   4  33      112.78      125.74      8.84 o
   6   4  33       27.20       25.60      6.93 o
   1   5  33      344.25      368.99     13.31 o
   2   5  33        0.86       -0.28      6.47 o
   3   5  33       14.12       13.73      6.71 o
   4   5  33       44.61       51.88      8.86 o
   5   5  33      161.38      160.18     12.98 o
   0   6  33       90.55      119.63      9.26 o
   1   6  33      156.21      185.11     16.12 o
   2   6  33       10.32        7.94      6.42 o
   3   6  33        7.31        2.99      6.72 o
   4   6  33        6.36        2.04      8.84 o
   1   7  33       16.05       15.11      4.72 o
   2   7  33        5.22        1.89      6.49 o
   0   0  34     1612.13     1400.71     45.39 o
   1   0  34      142.06      158.15     10.97 o
   2   0  34       19.73       10.81      6.28 o
   3   0  34        7.32        9.47     12.79 o
   4   0  34       30.17       22.51      7.43 o
   5   0  34      163.44      172.76     20.38 o
   6   0  34      128.91      150.79     17.18 o
   7   0  34        1.92       -5.74      8.12 o
   1   1  34        9.55       10.39      4.21 o
   2   1  34       90.56       78.96      6.14 o
   3   1  34      303.68      291.18     10.16 o
   4   1  34      259.60      261.11     10.38 o
   5   1  34       14.46        9.61      7.68 o
   6   1  34        3.66       15.05      7.46 o
   0   2  34      242.41      303.10     13.50 o
   1   2  34       45.98       45.66      4.98 o
   2   2  34       60.74       60.90      5.42 o
   3   2  34       81.16       86.78      6.44 o
   4   2  34        0.02        1.21      4.19 o
   5   2  34        0.01       -0.70      4.46 o
   6   2  34      129.27      143.14     11.46 o
   1   3  34        1.07        2.14      3.98 o
   2   3  34      108.96      116.19      6.19 o
   3   3  34       54.35       54.29      5.36 o
   4   3  34      107.10       94.76      6.96 o
   5   3  34       56.26       55.36      6.79 o
   6   3  34       37.02       26.89      6.78 o
   0   4  34        7.07        6.23      4.83 o
   1   4  34      108.41      116.11      8.66 o
   2   4  34       83.06       74.13      8.09 o
   3   4  34       43.93       42.60      7.72 o
   4   4  34        8.85       12.23      6.15 o
   5   4  34       27.13       34.14      6.55 o
   1   5  34      132.02      140.75      9.50 o
   2   5  34        0.01        3.16      5.65 o
   3   5  34        8.24       -4.61      5.89 o
   4   5  34       51.99       58.75      9.19 o
   5   5  34        5.93       -3.06      7.39 o
   0   6  34       20.74       14.17      5.90 o
   1   6  34        1.66        1.55      5.60 o
   2   6  34        2.10        5.89      6.40 o
   3   6  34       25.04       38.26      8.27 o
   1   7  34        1.98        2.71      6.21 o
   1   1  35      241.73      242.10     11.01 o
   2   1  35      107.16       99.75      6.81 o
   3   1  35      126.54      129.54      7.64 o
   4   1  35        7.76        9.99      4.90 o
   5   1  35       36.36       31.86      6.16 o
   6   1  35        3.00        3.02      5.55 o
   0   2  35      923.04      896.44     23.96 o
   1   2  35       11.39       16.44      4.53 o
   2   2  35      127.53       91.74      6.38 o
   3   2  35       50.72       36.55      5.30 o
   4   2  35        2.29       -0.52      4.47 o
   5   2  35        7.28       12.40      5.40 o
   6   2  35       42.42       56.01      7.46 o
   1   3  35      178.37      159.09      7.09 o
   2   3  35       11.53       19.84      4.34 o
   3   3  35      117.42      134.43     17.77 o
   4   3  35       14.96       33.24      5.31 o
   5   3  35       55.50       73.69      7.38 o
   0   4  35      285.12      270.17     11.71 o
   1   4  35       93.41       93.60      8.06 o
   2   4  35        0.84        4.99      5.58 o
   3   4  35        6.33       10.49      6.39 o
   4   4  35       23.60       27.51      5.42 o
   5   4  35      142.36      150.28      9.61 o
   1   5  35       34.79       46.40      6.83 o
   2   5  35      120.06      138.44     10.29 o
   3   5  35        7.32        5.28      6.86 o
   4   5  35       35.25       22.21      8.06 o
   0   6  35        6.57       19.25      6.28 o
   1   6  35        2.92       -5.03      5.50 o
   2   6  35       74.59       69.15     11.66 o
   3   6  35       19.68       23.77     13.91 o
   0   0  36      137.39      144.00     15.03 o
   1   0  36        3.37        4.99      5.86 o
   2   0  36       50.85       52.48      8.23 o
   3   0  36       37.83       43.93      8.21 o
   4   0  36      275.04      249.07     14.85 o
   5   0  36       33.79       21.71      8.59 o
   6   0  36       13.34        4.91      9.38 o
   1   1  36       51.09       50.27      5.71 o
   2   1  36       19.18       22.53      5.22 o
   3   1  36      206.14      210.57      9.27 o
   4   1  36        0.09       -4.18      4.44 o
   5   1  36       47.33       36.66      6.66 o
   6   1  36       11.55        9.17      5.92 o
   0   2  36      568.76      544.55     31.44 o
   1   2  36      425.65      421.13     11.45 o
   2   2  36       37.77       61.24      5.88 o
   3   2  36        6.71        6.38      4.33 o
   4   2  36       19.87        3.85      4.98 o
   5   2  36      198.62      227.86     10.93 o
   1   3  36      118.09      121.51      6.57 o
   2   3  36       54.59       60.29      5.38 o
   3   3  36       78.62       91.71      8.59 o
   4   3  36        2.04        1.99      4.82 o
   5   3  36       57.52       54.27      6.98 o
   0   4  36      280.94      301.84     16.05 o
   1   4  36        5.89        4.39      5.46 o
   2   4  36       39.11       30.16      7.10 o
   3   4  36       17.67       31.24      9.43 o
   4   4  36        7.58       16.20      5.26 o
   1   5  36        8.09        6.20      5.45 o
   2   5  36      158.27      188.45     11.64 o
   3   5  36       16.29       18.94      7.53 o
   0   6  36        1.93       -1.29      5.56 o
   1   6  36       14.37       10.47      6.12 o
   2   6  36        0.14       -3.64      6.11 o
   1   1  37       27.10       15.23      4.68 o
   2   1  37      338.05      326.50     11.04 o
   3   1  37       13.63       17.53      6.00 o
   4   1  37        8.79       11.07      5.22 o
   5   1  37        0.81        2.54      6.68 o
   0   2  37      167.07      189.47     16.73 o
   1   2  37       20.11       24.06      4.89 o
   2   2  37       45.98       54.97      5.86 o
   3   2  37       19.66       14.26      4.95 o
   4   2  37      132.41      140.22      8.60 o
   5   2  37        6.85        7.26      5.72 o
   1   3  37       46.14       47.53      6.97 o
   2   3  37      130.32      147.47      7.52 o
   3   3  37       49.97       57.83      5.90 o
   4   3  37       43.63       41.73      7.04 o
   5   3  37        2.45        7.06      5.61 o
   0   4  37      351.66      406.91     15.14 o
   1   4  37       92.53      106.02      8.86 o
   2   4  37        2.24       -1.07      8.61 o
   3   4  37       13.11        9.48      6.83 o
   4   4  37       53.38       78.28      6.92 o
   1   5  37        6.80       12.04      6.17 o
   2   5  37        4.20        3.90      6.27 o
   3   5  37       36.58       38.09      8.19 o
   0   6  37       11.86       24.48     15.92 o
   0   0  38        0.53        6.20      9.51 o
   1   0  38       43.02       36.17      7.84 o
   2   0  38       38.10       32.87      8.20 o
   3   0  38        6.51        9.36      7.14 o
   4   0  38      124.79      151.21     14.81 o
   5   0  38        1.37       -2.20      7.45 o
   1   1  38       50.61       69.53      6.48 o
   2   1  38       49.71       62.88      6.34 o
   3   1  38       21.75       18.71      6.15 o
   4   1  38       79.29       86.77      7.57 o
   5   1  38        1.61        3.77      5.35 o
   0   2  38      346.92      368.17     16.12 o
   1   2  38        0.57        8.43      4.50 o
   2   2  38      145.76      149.73      8.67 o
   3   2  38       11.38       19.39      5.48 o
   4   2  38      307.47      330.25     11.98 o
   1   3  38       12.89       11.43      4.50 o
   2   3  38      260.06      289.51     10.03 o
   3   3  38       85.09       92.38      6.98 o
   4   3  38       29.15       34.08      7.93 o
   0   4  38        4.31        6.80      9.22 o
   1   4  38        0.26        4.76      5.62 o
   2   4  38        3.36       -1.49      6.11 o
   3   4  38       45.43       56.94      8.98 o
   1   5  38       32.89       30.97     11.22 o
   2   5  38       65.22      107.10     10.02 o
   1   1  39       42.76       49.00      6.88 o
   2   1  39      173.52      177.40      9.16 o
   3   1  39        9.70       16.48      5.40 o
   4   1  39        0.54        7.75      5.32 o
   0   2  39      408.87      473.79     18.35 o
   1   2  39       41.09       55.64      6.24 o
   2   2  39      143.83      135.42      8.28 o
   3   2  39        0.80        6.05      5.06 o
   4   2  39        0.35       -1.26      4.94 o
   1   3  39       32.41       32.20      5.32 o
   2   3  39      355.85      362.39     11.46 o
   3   3  39        1.94        2.18      4.88 o
   0   4  39      462.96      524.09     21.05 o
   1   4  39        9.20        6.52     11.30 o
   2   4  39       10.93        7.28      6.58 o
   0   0  40      844.46      766.33     34.81 o
   1   0  40       83.78      111.99     11.05 o
   2   0  40       14.90       19.51      7.97 o
   3   0  40        0.19        5.21      7.58 o
   4   0  40      217.92      234.05     15.65 o
   1   1  40       22.85       38.12      5.97 o
   2   1  40       73.20       86.32      8.32 o
   3   1  40       51.90       53.39      6.55 o
   0   2  40       97.60      132.29     11.03 o
   1   2  40      136.94      137.22      8.08 o
   2   2  40        1.55        6.99      5.21 o
   3   2  40        3.76        7.73      5.36 o
   1   3  40       40.95       57.52      6.17 o
   2   3  40       46.10       59.48      6.33 o
   0   4  40       36.02       54.36     12.34 o
   1   4  40        0.27       -2.76      5.73 o
   1   1  41       71.98       72.45      7.84 o
   2   1  41      115.36      130.92     11.34 o
   3   1  41        0.01       -4.87      4.87 o
   0   2  41       22.98       35.83      8.36 o
   1   2  41        6.95       12.40      5.15 o
   2   2  41      135.63      162.09      9.02 o
   1   3  41        0.92        3.01      4.56 o
   0   0  42      198.12      249.25     21.33 o
   1   0  42      223.36      248.11     15.16 o
   2   0  42        9.02        8.02      7.48 o
   1   1  42       32.01       37.88      6.27 o
   0   2  42        9.86        7.08      7.18 o
 
